# Supplementary material for: Effects of carbohydrate-restricted diets and macronutrient replacements on cardiovascular health and body composition in adults: a meta-analysis of randomized trials
Source: Am J Clin Nutr. 2025 Sep 8;122(5):1461–78. doi: 10.1016/j.ajcnut.2025.09.012 (PMC12799388; doi:10.1016/j.ajcnut.2025.09.012)
Supplement: Multimedia component 1 [file mmc1.xlsx]

## Sheet: Sheet1
Effects of carbohydrate-restricted diets and macronutrient replacements on cardiovascular health and body composition in adults: A meta-analysis of randomized trials; Feng, Shuo
Studyid	Title	Sutdy Design (0=randomized trail without control; 1=RCT)	Country	Sex (2=both; 1=female; 0=male)	Randomization Process	Partcipants Criteria	Intervention (1=Food delivered; 0=consultation and education only)	Intervention Length ( in weeks)	Dropout rate/missing outcome data (percent), from baseline to completion	Total n	Control n	Treatment n	Mean Age	Mean BMI	obesestatus based on m bmi (0-normal, 1=overweight(bmi>24.9; 2=obese (bmi>30)	Overweight/obesity (1=yes; 0=no; 2=n/a)	Diabete (0=no; 1=T1DM, 2=T2DM, 3=n/a)	Note	Control Diet (Carb)	Control Diet (Protein)	Control Diet (Fat)	Treatment Diet (Carb)	Treatment Diet (Protein)	Treatment Diet (Fat)	Diet (1=keto; 2=LCD; 3=MCD)	Replacement (1=fat, 2=protein, 3=random)	control kcal	treatment kcal	isocalories (1=iso;0=non)	Outcome
Abete et al., 2009	Effects of two energy-restricted diets differing in the carbohydrate/protein ratio on weight loss and oxidative changes of obese men.	0	Spain	0		Initial screening evaluations included medical histories, physical examinations and fasting blood profiles, to exclude subjects with clinical evidence of diabetes, hypertension, liver, renal, haematological disease, or other clinical disorders. Other exclusion criteria included weight changes of over 3 kg within the 3 months before the start of the study, participation in other scientific studies…	0	8	0	19	19	19	36	34	2	1	0	HC as control, HP as treatment	55	15	30	40	30	30	3	2	17.5	18.7	0	SBP, DBP, TG, TC, LDL, HDL, TC-HDL, BMI, Fat mass, Waist circumference,
Ahmad 2020	Effects of High and Low Sugar Diets on Cardiovascular Disease Risk Factors.	0	UK	0			1	12	0	25	25	25	56.8	28.6	1	1	3	high as control, low as treatment	53	15	27	44	16	34	3	3	0	0	1	SBP, DBP, TG, TC, LDL, HDL, Body weight, BMI, Fat mass, Body fat percent, Lean mass, Fat-free mass, Waist circumference,
Alnoubi et al., 2024	The Role of High-Fat Ketogenic and Low-Fat Diets in Weight Reduction and Cardiovascular Risk Mitigation Among Overweight and Obese Women: A Single-Blind Controlled Study	1	Saudi Arabia	1		The inclusion criteria were an age of 18 and 40 years and BMI (the weight in kilograms divided by the square of the height in meters) between 25 and 34.6 kg/m² and fat percentages between 30% and 50%, and not suffering from chronic diseases. The exclusion criteria included people with chronic diseases, pregnancy, lactation, treatment for high blood lipids, individuals who following a weight loss …	0	12	0	28	14	14	27	30	2	1	3	LFD as control. HFKD as treatment	55	25	20	10	20	70	1	3			1	SBP, TG, TC, LDL, HDL, Body weight, BMI,
Archer et al 2003	Variations in body composition and plasma lipids in response to a high-carbohydrate diet.	1	Canada	0		63 sedentary men were recruited in the Quebec metropolitan area. Exclusion criteria included endocrine, cardiovascular, hepatic and renal disorders, use of medication known to affect lipid metabolism, smoking, and significant change in body weight within the year that preceded study onset. Individuals with excessive alcohol intake, unusual dietary habits, and food aversions or allergies were also…	1	7	0	63	31	32	38	29.4	1	2	3	HC as control, MUFA as treatment	58	16	26	45	15	40	3	1	3038	2976	1	TG, TC, LDL, HDL, TC-HDL, Body weight, BMI, Waist circumference,
Baba et al., 1999	High protein vs high carbohydrate hypoenergetic diet for the treatment of obese hyperinsulinemic subjects.	1	USA	0		Criteria used for selection included adult onset obesity (body mass index (BMI) > 31, fasting insulin levels > 25 mU=l) and normal fasting plasma glucose(76 ± 110 mg=dl). Thirteen subjects were divided randomly into two groups (seven in the HP and six in the HC group) and fed diets containing 80% of their resting energy requirements for a period of 4 weeks. Initial mean body weight and BMI did no…	1	4	0	13	6	7				1	3	HC as control, HP as treatment	58	12	30	25	45	30	2	2	REE		0	TG, TC, LDL, HDL, Body weight, BMI,
Ballard et al., 2013	Dietary carbohydrate restriction improves insulin sensitivity, blood pressure, microvascular function, and cellular adhesion markers in individuals taking statins.	0	USA	2		Participants were screened to ensure they met the following criteria: (1) weight stable (±2.2 kg) for at least 2 months, (2) habitual diet regimen consisting of at least 40% carbohydrate, (3) no diagnosed hepatic or gastrointestinal diseases, renal insufficiency or severe metabolic or endocrine disorders, (4) non-smoker, (5) sedentary to recreationally active, (6) post-menopausal for at least 2 y…	0	6	0	21	21	21	59	29	1	2	3		46	17	36	11	28	58	2	3	2159	1739	0	SBP, DBP, TC, LDL, HDL, FMD%, CRP, TNF-a, IL-6, e-Selectin, sICAM-1, sVCAM-1
Bazzano et al., 2014	Effects of low-carbohydrate and low-fat diets: a randomized trial.	1	USA	2	a computer-generated, blocked randomization, stratified by sex, to allocate participants to 1 of the 2 diet groups.	Major exclusion criteria were self-reported clinical CVD, type 2 diabetes, or kidney disease; use of prescription weight-loss medications; surgery; and weight loss greater than 6.8 kg within 6 months of study entry. A total of 148 participants (mean age, 46.8 years; 88% female; 51% black) were included	0	48	20	119	60	59	47	35	2	1	0	LF as control, LC as treatment	55	15	30	<40g/day			1	3	1527	1448	0	SBP, DBP, TC, LDL, HDL, TC-HDL, CVD risk%, CRP, Body weight, Body fat percent, Waist circumference,
Boers et al., 2014	Favourable effects of consuming a Palaeolithic-type diet on characteristics of the metabolic syndrome: a randomized controlled pilot-study.	1	Netherlands	2		Eligible subjects were 18–70 years old adults who gave written consent and had at least two of the following characteristics of the MetS [20]: 1. Central obesity (waist circumference ≥102 cm for men and ≥88 cm for women) 2. Elevated triglycerides ≥1.7 mmol/l 3. Reduced HDL-cholesterol <1.0 mmol/l for men and <1.3 mmol/l for women) 4. Raised BP ≥130/85 mmHg or BP medication and 5. Elevated fasting…		2	6	34	16	18	53.5	32	2	1	0		50	17	29	32	24	41	3	3	2076	2079	1	SBP, DBP, TG, TC, LDL, HDL, TC-HDL, TG-HDL, CRP, TNF-a, Body weight, BMI, Waist circumference,
Bradley et al., 2009	Low-fat versus low-carbohydrate weight reduction diets: effects on weight loss, insulin resistance, and cardiovascular risk: a randomized control trial.	1	UK	2		Exclusion criteria included diabetes, use of a weight loss diet in the previous 6 months, pregnancy, or significant cardiac disease. Due to the use of radioisotopes as part of the assessments, women of childbearing age were excluded if they were not using effective contraception.	1	8	0	24	12	12	39	34	2	1	0	LF as control, LC as treatment	60	20	20	20	20	60	2	1	2271	2629	0	SBP, DBP, TG, TC, LDL, HDL, Body weight, BMI, Fat mass, Body fat percent, Lean mass, Waist circumference,
Brehm et al., 2005	The role of energy expenditure in the differential weight loss in obese women on low-fat and low-carbohydrate diets.	1	USA	1	computerized randomization program to randomly assign	age at least 18 yr, moderate obesity with a body mass index (BMI) of 30–35, and a stable weight over the preceding 6 months (no weight loss or gain of >10% of their body weight). Exclusion criteria were the presence of cardiovascular disease, untreated hypertension, diabetes, hypothyroidism, substance abuse, pregnancy, or lactation.	0	17	20	40	20	20	43	33	2	1	0	LF as control, LC as treatment	55	15	30	5	26	69	1	3	1422	1531	0	SBP, DBP, TG, TC, LDL, HDL, Fat mass, Lean mass,
Brinkworth et al., 2004a	Long-term effects of advice to consume a high-protein, low-fat diet, rather than a conventional weight-loss diet, in obese adults with type 2 diabetes: one-year follow-up of a randomised trial.	1	Australia	2	a random number generator after being matched pairwise for sex, BMI and glucose.	recruited via public advertisement 66 overweight or obese adult subjects (BMI: 27–40 kg/m2) with Type 2 diabetes. All subjects completed a health-screening questionnaire and potential subjects were excluded if they had proteinuria or a history of liver, unstable cardiovascular, respiratory, or gastrointestinal disease or a malignancy.	1	12	40	38	19	19				1	2	LP as control, HP as treatment	55	15	35	40	30	30	3	3	0	0	1	SBP, DBP, TG, TC, LDL, HDL, TC-HDL, CRP, sVCAM-1, Body weight, Fat mass, Fat-free mass,
Brinkworth et al., 2004b	Long-term effects of a high-protein, low-carbohydrate diet on weight control and cardiovascular risk markers in obese hyperinsulinemic subjects	1	Australia	2	Subjects were matched on the basis of age, gender, BMI and insulin and then randomly allocated	Subjects were included if they were aged between 20 and 65 y, had a fasting serum insulin concentration greater than 12 mU/l, and a body mass index between 27 and 43 kg/m2. Potential subjects were excluded from participation if they had type-II diabetes, a history of clinically significant illness including liver, unstable cardiovascular, respiratory, gastrointestinal disease, malignancy, or were…	0	52	26	43	22	21	52	34	2	1	0	SP as control, HP as treatment	55	15	30	40	30	30	3	2	2151	1816	0	SBP, DBP, TG, TC, LDL, HDL, CRP, sICAM-1, Fat mass, Lean mass,
Brinkworth et al., 2009a	Long-term effects of a very-low-carbohydrate weight loss diet compared with an isocaloric low-fat diet after 12 mo.	1	Australia	2		included persons aged 18–65 y with abdominal obesity and at least one additional metabolic syndrome (MS) risk factor (13). Exclusion criteria were diabetes, pregnancy, malignancy, or a history of liver, cardiovascular, peripheral vascular, respiratory, or gastrointestinal disease.	0	52	41	69	36	33	51	33	2	1	0	LF as control, LC as treatment	46	24	30	4	35	61	1	3	1625	1645	1	SBP, DBP, TG, TC, LDL, HDL, non-HDL, TG-HDL, ApoB, CVD risk%, CRP, BMI, Fat mass, Fat-free mass,
Brinkworth et al., 2009b	Effects of a low carbohydrate weight loss diet on exercise capacity and tolerance in obese subjects.	1	Australia	2	matched for age, sex, and body mass index and then randomly assigned	excluded if they had a history of liver, cardiovascular, peripheral vascular, respiratory, or gastrointestinal disease; diabetes; a malignancy; or a psychological disorder.	1	8	21	60	28	32	49	33.6	2	1	0	LF as control, HF as treatment	46	24	30	4	35	61		3			1	Body weight, BMI, Fat mass, Fat-free mass,
Brinkworth et al., 2010	Renal function following long-term weight loss in individuals with abdominal obesity on a very-low-carbohydrate diet vs high-carbohydrate diet.	1	Australia	2		excluded if they had a history of liver, cardiovascular, peripheral vascular, respiratory, or gastrointestinal disease; diabetes; a malignancy; or a psychological disorder.	0	52	42	68	35	33	51	33.6	2	1	0	HC as control, LC as treatment	46	24	30	4	35	61		3	0	0	1	Body weight, BMI,
Buga et al., 2022	The Effects of Carbohydrate versus Fat Restriction on Lipid Profiles in Highly Trained, Recreational Distance Runners: A Randomized, Cross-Over Trial.	0	USA	0		Exclusion criteria included hypercholesterolemia (>200 mg/dL), hypertriglyceridemia (>150 mg/dL), habitually consuming a ketogenic or low-carbohydrate diet (<20% total energy needs from carbohydrates) or being prescribed lipid- or glucose-lowering medication.	0	6	0	7	7	7	35.6	21.5	0	2	3	HC as control, LC as treatment	57	15	28	6	25	69	1	3	2837	2947	0	TG, TC, LDL, HDL, TC-HDL, TG-HDL, VLDL,
Buscemi et al., 2009	Effects of hypocaloric very-low-carbohydrate diet vs. Mediterranean diet on endothelial function in obese women	1	Italy	1		The inclusion criteria were female gender, age range of 30–50 years and a range of body mass index (BMI; body weight height−2) of 27–39·9 kg m−2. Exclusion criteria were metabolic, cardiovascular, or systemic diseases or any drug treatment	1	8	20	20	10	10	39	34	2	1	0	Mediterranean as control, LVC as treatment	55	20	25	20	25	55	2	3	0	0	1	SBP, DBP, TG, TC, LDL, HDL, FMD%, TNF-a, IL-6, Body weight, Body fat percent, Waist circumference, Hip circumference, Waist-hip ratio,
Bush et al., 2018	A high-fat compared with a high-carbohydrate breakfast enhances 24-hour fat oxidation in older adults	1	USA	0	computerized random-number–generating algorithm.	included data from 29 sedentary or moderately active (<2 h moderate intentional exercise/wk) men and women between the ages of 55 and 75 y, with a BMI (kg/m2) between 25 and 35. Exclusion criteria included diabetes or other medical conditions contraindicated for study inclusion, unwillingness or inability to follow the study diet, tobacco use, excess alcohol intake (>400 g/d), significant weight …	0	4	3	29	17	12	64	28	1	1	0	Breakfast only	60	20	20	35	20	45	3	1	1800	1800	1	TG, TC, LDL, HDL, CRP, Body weight, BMI, Fat mass, Body fat percent, Lean mass, Waist circumference,
Cai et al., 2021	Low-carbohydrate diets lead to greater weight loss and better glucose homeostasis than exercise: a randomized clinical trial.	1	China	2	random number table method with an allocation ratio of 1:1.	The inclusion criteria were as follows: no history of diabetes mellitus, aged 18–40 years, BMI ≥ 24 kg/m2,waist circumference of males ≥ 90 cm or females ≥ 85cm [7], and a sedentary lifestyle (> 3 h/day sittingand < 150 min/week of moderate-intensity exercisefor > 3months). The exclusion criteria were as follows:fasting plasma glucose (FPG) ≥ 7.0 mmol/L or 2 h plasmaglucose (2hPG) after a 75 g or…	0	3	2	44	22	22	25	28	1	1	0	Exercise group as control, LC as treatment				<50g per day			1	3	1858	1524	0	TG, TC, LDL, HDL, Body weight, BMI, Waist circumference, Hip circumference, Waist-hip ratio
Chen et al., 2020	Effect of a 90 g/day low-carbohydrate diet on glycaemic control, small, dense low-density lipoprotein and carotid intima-media thickness in type 2 diabetic patients: An 18-month randomised controlled trial.	1	Taiwan	2	Taves covariate-adaptive randomisation and stratified by sex and BMI	included if they had been diagnosed with diabetes for more than one year and had a poorly controlled HbA1c ≥ 58 mmol/mol (7.5%) in the previous three months, regardless of whether they received medications. The potential study participants were referred by physicians from outpatient clinics at the medical centre and screened by a research assistant. The exclusion criteria were pregnant or lactati…	0		8	85	42	43	64	32.5	2	1	2	traditional diet as control, LC as treatment	0.55	1-1.2g/kg	<=30%	0.3			3	3				SBP, DBP, TG, TC, LDL, HDL, Body weight, BMI, Body fat percent, Waist circumference, Hip circumference,
Chen et al., 2022	The potential prolonged effect at one-year follow-up after 18-month randomized controlled trial of a 90 g/day low-carbohydrate diet in patients with type 2 diabetes.	1	Taiwan	2		The exclusion criteria included history of chronic kidney disease with serum creatinine ≧1.5 mg/dl; ALT more than three times above high normal; unstable angina or heart failure; frequent attack of gouty arthritis; current dietary changes due to eating disorder or on weight-reducing program; pregnant or lactating women.		78	17	71	35	36	63			2	2	traditional diet as control, LC as treatment	0.55	1-1.2g/kg	<=30%	0.3			3	3	1461	1419	1	SBP, DBP, TG, TC, LDL, HDL, Body weight, BMI, Body fat percent, Waist circumference, Hip circumference
Chiu et al., 2014	Diets high in protein or saturated fat do not affect insulin sensitivity or plasma concentrations of lipids and lipoproteins in overweight and obese adults.	1	USA	2		Eligibility criteria were as follows: age ≥18 y, no present use of tobacco products, BMI of 25–40 kg/m2, HOMA-IR (glucose × insulin/22.5) ≥2.5, fasting blood glucose <7.0 mmol/L, plasma TGs <5.65 mmol/L, and total and LDL cholesterol (LDL-C) ≤95th percentile for age and sex. Exclusion criteria were history of diabetes, cardiovascular disease, or other chronic disease or taking drugs known to affe…	1	4	9	63	31	32	38	34	2	1	0	Control as control, HP (high SF) as treatment	55	15	30	35	30	35	3	3				TG, TC, LDL, HDL, ApoB, Body weight, BMI, Body fat percent, Waist circumference
Cipryan et al., 2022	Very Low-Carbohydrate High-Fat Diet Improves Risk Markers for Cardiometabolic Health More Than Exercise in Men and Women With Overfat Constitution: Secondary Analysis of a Randomized Controlled Clinical Trial	1	Czechia	2		We enrolled adults aged 20–59 years with BMI 25.00–40.00 kg/m2, who were not engaged in any regular exercise. Participants with known chronic diseases were excluded.	0	12	16	44	19	25	42	30	2	1	0	Control, VLCHF as treatment								3	1769	1410	0	TG, TC, LDL, HDL, TG-HDL,
Claessens et al., 2009	The effect of a low-fat, high-protein or high-carbohydrate ad libitum diet on weight loss maintenance and metabolic risk factors	1	Netherlands	2		weight stable over the past 2 months before enrollment. Subjects were excluded if fasting glucose (46 mmol l1), TGs (42.3 mmol l1) or total cholesterol levels (46.5 mmol l1)were increased, or when diastolic blood pressure exceeded100 mm Hg. Furthermore, subjects were excluded during the study when they were unable to lose at least 5% of their initial body weight (BW) during the weight loss period.	0	12	20	48	16	32	45	33	2	1	3	HC as control, HP as treatment	63	16	21	42	35	24	3	3	1868	1828	1	SBP, DBP, TG, TC, LDL, HDL, LDL-HDL, Body weight, Fat mass, Body fat percent, Fat-free mass, Waist circumference, Hip circumference
Cohen et al., 2018	A Ketogenic Diet Reduces Central Obesity and Serum Insulin in Women with Ovarian or Endometrial Cancer.	1	USA	1	use of a computer-generated blocked randomization scheme (created by KRF),	Eligibility criteria were BMI (kg/m2) ≥18.5, age ≥19 y, no pre-existing medical conditions affecting body weight (other than cancer and associated treatment), not actively attempting weight loss/gain or diet modification, and no medical history contraindicating enrollment.	0	12	38	45	20	25	60	32	2	2	3	ACS as control, KD as treatment	55	20	35	5	20	70		1				Fat mass, Lean mass, VAT (kg),
Crabtree et al., 2021	Comparison of Ketogenic Diets with and without Ketone Salts versus a Low-Fat Diet: Liver Fat Responses in Overweight Adults.	1	USA	2		recruited participants classified as either overweight (25.0 ≤ BMI ≤ 29.9 kg/m2) or Class 1 obese (30.0 ≤ BMI ≤ 34.9 kg/m2), 21–65 years of age with an expressed goal to lose weight. Interested participants completed a food frequency survey, medical history, physical activity questionnaire, MRI screening, and menstrual history to determine eligibility. Participants were excluded if they had chron…	1	6	0	25	12	13	35	31	2	1	0	LF as control, KD+PL as treatment	55	21	24	9	23	68		1	1900	1800	0	Body weight, Fat mass,
Cunha et al., 2020	Efficacy of a 2-Month Very Low-Calorie Ketogenic Diet (VLCKD) Compared to a Standard Low-Calorie Diet in Reducing Visceral and Liver Fat Accumulation in Patients With Obesity.	1	Brazil	2	Random allocation was done according to a computer-generated randomization list	Inclusion criteria were (i) age 18 years or older, (ii) body mass index (BMI) higher than 30 kg/m2, and (iii) willingness and ability to complete all research procedures. The exclusion criteria were (i) any formal contraindication to one of the weight loss interventions, including diabetes diagnosed at any phase of the study; (ii) inability to complete the dietetic and/or behavior modification pr…	0	8	20	39	19	20	40	36	2	1	0	LC as control, VLCK as treatment	50	20	30	13	43	44	2	3	1600	700	0	TG, TC, LDL, HDL, Body weight, BMI, Waist circumference,
D'Abbondanza et al., 2020	Very Low-Carbohydrate Ketogenic Diet for the Treatment of Severe Obesity and Associated Non-Alcoholic Fatty Liver Disease: The Role of Sex Differences.	0	Italy	2		The inclusion criteria were: body mass index (BMI) ≥ 40 kg/m2 or BMI ≥ 35 kg/m2 with obesity-related comorbidities (e.g., metabolic disorders, respiratory disease, cardiovascular disease, severe osteoarthritis, and psycho-social issues); aged between 18 and 65 years. The exclusion criteria were: absolute contraindications to following a VLCKD, i.e., Type 1 diabetes mellitus (1 patient), severe ch…		4	4	70	70	70	49	47	2	1	3	pre as control, post as treatment				<50g per day	>90g per day	<30g per day	1	3				TG,Body weight, BMI, Body fat percent, Fat-free mass, Waist circumference,
DalleGrave et al., 2013	A randomized trial of energy-restricted high-protein versus high-carbohydrate, low-fat diet in morbid obesity.	1	Italy	2	A computer-based minimization algorithm	Patients were eligible if they were in the age range 18-65 years and had a body mass index (BMI) ≥ 40.0 kg m−2 or between 35 and 39.9 with at least one weight loss-responsive comorbidity (e.g., type 2 diabetes, cardiovascular diseases, sleep apnea, severe joint disease, two or more risk factors defined by the Adult Treatment Panel III. Patients were excluded if they were pregnant or lactating, to…	0	52	16	88	45	43	47	46	2	1	3	HC as control, HP as treatment	64	17	19	46	34	20		2	0	0	1	SBP, DBP, TG, TC, LDL, HDL, Body weight, BMI,
Davis 2011	Differential effects of low-carbohydrate and low-fat diets on inflammation and endothelial function in diabetes.	1	USA	2		adults age >18 years were eligible for participation if they had a diagnosis of type 2 diabetes for at least 6 months, body mass index >25 kg/m 2 and a hemoglobin A1c (HbA1c) between 6% and 11%. Exclusion criteria included significant kidney, gallbladder or heart disease. Participants completed a 3- to 4-week prerandomization period during which medications were adjusted. Primarily, short-acting …	0	26	51	51	24	27	55	35	2	1	2	LF as control, LC as treatment	55	20	25	5	20	75	1	1			1	TG, HDL, CRP, e-Selectin, sICAM-1,
Davis et al., 2009	Comparative study of the effects of a 1-year dietary intervention of a low-carbohydrate diet versus a low-fat diet on weight and glycemic control in type 2 diabetes.	1	USA	2	a computer-generated 1:1 randomization,	Eligible participants were adults aged >18 years with a diagnosis of type 2 diabetes for at least 6 months, BMI ≥25 kg/m2, and A1C between 6 and 11%. Exclusion criteria were a weight change of >10 pounds within 3 months of screening, kidney disease (defined as creatinine >1.3 mg/dl), active liver or gallbladder disease, significant heart disease, a history of severe (requiring hospitalization) hy…	0	52	13	105	50	55	54	36	2	1	2	HC as control, HF as treatment	50	19	31	33	22	44	3	1			1	SBP, DBP, TG, TC, LDL, HDL, Body weight,
de Luis et al., 2015	Effects of a high-protein/low carbohydrate versus a standard hypocaloric diet on adipocytokine levels and insulin resistance in obese patients along 9 months.	1	Spain	2		non-diabetic outpatients. Inclusion criteria were body mass index > 30. Exclusion criteria included history of cardiovascular disease or stroke during the previous 24 months, total cholesterol > 200 mg/dl, triglycerides > 250 mg/dl, blood pressure > 140/90 mmHg, fasting plasma glucose > 110 mg/dl, as well as the use of metformin, sulphonylurea, thiazolidinedions, insulin, glucocorticoids, antineo…	0	39	0	331	163	168	50	35	2	1	0	S as control, HP as treatment	53	20	27	33	34	33	3	3	1093	1050	1	SBP, DBP, TG, TC, LDL, HDL, CRP, Body weight, BMI, Fat mass, Waist circumference, Waist-hip ratio,
Dellis et al., 2020	Carbohydrate restriction in the morning increases weight loss effect of a hypocaloric Mediterranean type diet: a randomized, parallel group dietary intervention in overweight and obese subjects.	1	Greece	2		individuals of both sexes, between 18 and 65 y of age. body mass index (BMI) in the range of 28 to 40 kg/m2. patients with T2DM on a stable therapeutic regimen for ≥3 mo consisting of basal insulin, glucagon-like peptide receptor agonists, oral antidiabetic agents, or a combination of these agents. exclusion: individuals with unregulated thyroid disorders as defined by abnormal thyroid-stimulatin…	0	8	0	70	35	35	49	34	2	1	2	Only breakfast. Med as control, MCR as treatment								3				TG, TC, LDL, HDL, Body weight, BMI, Fat mass, Waist circumference,
deLuis et al., 2007	Effects of a low-fat versus a low-carbohydrate diet on adipocytokines in obese adults.	1	Spain	2		n+H37on-diabetic outpatients was analyzed in a prospective way in a randomized trial. . Exclusion criteria included: active infectious disease, history of cardiovascular disease or stroke during the previous 36 months, total cholesterol >300 mg/dl, triglycerides >400 mg/dl, blood pressure >140/90 mm Hg, fasting plasma glucose >110 mg/dl, as well as the use of sulfonylurea, thiazolidinediones, ins…	0	13	0	90	43	47	43	36	2	1	0	LF as control, LC as treatment	52	20	27	38	26	36	3	3	1891	1915	1	CRP, TNF-a, IL-6, Body weight, BMI, Fat mass, Fat-free mass, Waist circumference, Waist-hip ratio,
deLuis et al., 2015	Effects of a high-protein/low-carbohydrate versus a standard hypocaloric diet on adipocytokine levels and cardiovascular risk factors during 9 months, role of rs6923761 gene variant of glucagon-like peptide 1 receptor.	1	Spain	2		Inclusion criteria were body mass index >30. Exclusion criteria included history of cardiovascular disease or stroke during the previous 24 months, total cholesterol >250 mg/dl, triglycerides >250 mg/dl, blood pressure >140/90 mmHg, fasting plasma glucose >110 mg/dl, as well as the use of sulphonylurea, thiazolidinediones, insulin, glucocorticoids, antineoplastic agents, angiotensin-receptor bloc…	0	39	0	211	101	110	50	37	2	1	3	S as control, HP as treatment. GG	53	20	27	33	34	33	3	3	1093	1050	1	SBP, DBP, TG, TC, LDL, HDL, CRP, Body weight, BMI, Fat mass, Waist circumference, Waist-hip ratio,
Dening et al., 2023	A web-based low carbohydrate diet intervention significantly improves glycaemic control in adults with type 2 diabetes: results of the T2Diet Study randomised controlled trial.	1	Australia	2	The computer-generated random allocation sequence used random varying block sizes of 2 and 4,	Participants were eligible to enrol if they had T2DM not on insulin with self-reported HbA1c levels ≥7.0% within six months of enrolment; 40–89 years of age; English-speaking; had internet access; an active email address; and based in Australia. Participants were excluded if they had other forms of diabetes; were vegan or vegetarian; had bariatric surgery; diagnosed cardiovascular or renal diseas…	0	16	11	87	47	40	60	2	2	2		39	18	39	25	24	48	14		3	2258	2030	0	Body weight, BMI,
Dorans et al., 2022	Effects of a Low-Carbohydrate Dietary Intervention on Hemoglobin A1c: A Randomized Clinical Trial	1	USA	2		Adults aged 40 to 70 years with untreated HbA1c of 6.0% to 6.9% (42-52 mmol/mol) were recruited from the greater New Orleans, Louisiana, area primarily by mass mailing. Major exclusion criteria included using glucose-lowering medications and type 1 diabetes.	0	26	5	150	75	75	59	36	2	2	3	Usual as control, LC as treatment	42	17	38	25	24	48	2	3	1757	1439	0	SBP, DBP, LDL, HDL, TC-HDL, Body weight, Waist circumference,
Ebbeling et al., 2022	Effects of a low-carbohydrate diet on insulin-resistant dyslipoproteinemia-a randomized controlled feeding trial.	1	USA	2	The randomization was stratified by feeding site (FSU, AV), sex, ethnicity-race, age, and BMI	adults aged 18 to 65 y with BMI ≥25 kg/m2, excluding those with known CVD or diabetes. Additional eligibility criteria are listed in Supplemental Table 1. At the time of enrollment, we collected demographic information including sex, date of birth, race (white, black, Asian, multiple, or other), and ethnic group (Hispanic or non-Hispanic).	0	20	10	99	46	53	36	32	2	1	3	HC as control, LC as treatment	60	20	20	20	20	60	2	1	2000	2000	1	SBP, DBP, TC, LDL, HDL, non-HDL,
Egert et al., 2011	Effects of high-fat and low-fat diets rich in monounsaturated fatty acids on serum lipids, LDL size and indices of lipid peroxidation in healthy non-obese men and women when consumed under controlled conditions.	1	Germany	2		Inclusion criteria were non-smoking status, 19–40 years of age, a BMI < 27 kg/m2, serum TC < 7.76 mmol/l and serum TAG < 3.39 mmol/l. Exclusion criteria were metabolic and endocrine diseases, malabsorption syndromes, alcohol abuse and restrictive dietary requirements. Each participant underwent a basic examination (including blood analyses) before the study.	1	4	21	37	19	18	23	21	0	0	0	LF as control, HF as treatment	55	16	29	44	16	40	3	1			1	TG, TC, LDL, HDL, LDL-HDL, Body weight,
Elhayany et al., 2010	A low carbohydrate Mediterranean diet improves cardiovascular risk factors and diabetes control among overweight patients with type 2 diabetes mellitus: a 1-year prospective randomized intervention study.	1	Israel	2		Inclusion criteria were: (i) age 30–65 years; (ii) DM2 diagnosed within 1–10 years; (iii) body mass index (BMI) 27–34 kg/m2; (iv) last HbA1c measurement 7–10%; (v) last plasma TG level 1.8–4.5 mmol/l; (vi) last serum creatinine <123.2 µmol/l; and (vii) no change in diabetes medication for at least 3 months before entering the study. Exclusion criteria were: (i) proliferative diabetic retinopathy;…	0	52	25	116	55	61	55	31	2	1	2	ADA as control, LCM as treatment	55	15	30	35	20	45	3	3	0	0	1	TG, TC, LDL, HDL, Body weight, BMI, Waist circumference,
Foraker et al., 2014	Effect of a low-fat or low-carbohydrate weight-loss diet on markers of cardiovascular risk among premenopausal women: a randomized trial.	1	USA	1		Eligible participants were overweight and obese premenopausal women aged 30 or older with a body mass index (BMI) in the overweight and obese range of 25–34 kg/m2. Women were included if they had no prior diagnosis of cancer (except nonmelanoma skin cancer); planned to live in the Columbus, Ohio, area during the 18-month follow-up; and obtained a letter of medical clearance from their primary phy…	0	52	4	79	41	38	41	30.3	2	1	3	LF as control, LC as treatment	60	20	20	40	30	30	3	3	Harris-Benedict equation		0	SBP, DBP, TC, LDL, HDL,
Foster et al., 2010	Weight and metabolic outcomes after 2 years on a low-carbohydrate versus low-fat diet: a randomized trial.	1	USA	2	a random-number generator, we randomly assigned participants	The primary inclusion criteria were age 18 to 65 years, body mass index of 30 to 40 kg/m2, and body weight less than 136 kg.We excluded study applicants if they had serious medical illnesses, such as type 2 diabetes; took lipid-lowering medications; were pregnant or lactating; or took medications that affect body weight, including antiobesity agents. Participants with blood pressures of 140/90 mm…	0	13	26	307	154	153	45	36	2	1	0	LF as control, LC as treatment	55	15	30	10	30	60	1	3			0	SBP, DBP, TG, LDL, HDL, TC-HDL, VLDL, Body weight, Fat mass, Lean mass,
Frisch et al., 2009	A randomized controlled trial on the efficacy of carbohydrate-reduced or fat-reduced diets in patients attending a telemedically guided weight loss program.	1	Germany	2	computer-generated random number	The criteria for eligibility were an age of 18 to 70 years and a BMI (calculated as weight in kilograms divided by height in meters squared) > 27 kg/m2. We excluded patients with a history of any cardiovascular symptomatology. We also performed an exercise electrocardiogram for exclusion of ischemia, and a stress echocardiography when appropriate. Moreover, we excluded patients with cholelithiasi…	0	52	18	165	80	85	47	34	2	1	0	LF as control, LC as treatment	50	20	30	40	20	40	3	1	1854	1866	1	SBP, DBP, TG, TC, LDL, HDL, BMI, Fat mass, Fat-free mass, Waist circumference,
Gardner et al., 2007	Comparison of the Atkins, Zone, Ornish, and LEARN diets for change in weight and related risk factors among overweight premenopausal women: the A TO Z Weight Loss Study: a randomized trial.	1	USA	1		Premenopausal women aged 25 to 50 years were invited to enroll if their body mass index (calculated as weight in kilograms divided by height in meters squared) was 27 to 40, body weight was stable over the previous 2 months, and medications were stable for at least 3 months. Women were excluded if they self-reported hypertension (except for those whose blood pressure was stable using antihyperten…	0	52	20	153	76	77	41	32	2	1	0	Omish (HC) as control, Atkins (HF) as treatment	53	19	28	34	19	47	3	1	1505	1599	0	SBP, DBP, TG, LDL, HDL, non-HDL, BMI, Body fat percent, Waist-hip ratio,
Gardner et al., 2016	Weight loss on low-fat vs. low-carbohydrate diets by insulin resistance status among overweight adults and adults with obesity: A randomized pilot trial.	1	USA	2	A random number generator (Microsoft Excel) was used to stratify the randomization	Pre-menopausal women and men ages 18-50 years were invited to enroll if BMI was 28-40 kg/m2, body weight was stable over the previous 2 months, and medications were stable for ≥ 3 months. Potential participants were excluded if they self-reported: hypertension (except for those stable on anti-hypertension medications), type I or II diabetes mellitus, heart, renal, or liver disease, cancer or acti…	0	26	21	61	31	30	42	33	2	1	0	LF as control, LC as treatment. IR	58	20	22	18	28	54	2	3	1548	1480	0	SBP, DBP, TG, LDL, HDL,
Gardner et al., 2018	Effect of low-fat vs low-carbohydrate diet on 12-month weight loss in overweight adults and the association with genotype pattern or insulin secretion: the DIETFITS randomized clinical trial	1	USA	2	computerized random-number generation (Blockrand in R version 3.4.0;	We considered men and premenopausal women aged 18 to 50 years with a body mass index (calculated as weight in kilograms divided by height in meters squared) of 28 to 40. The major criteria for exclusion were having uncontrolled hypertension or metabolic disease; diabetes; cancer; heart, renal, or liver disease; and being pregnant or lactating. Individuals were excluded if taking hypoglycemic, lip…	0	52	24	609	305	304	40	33	2	1	0	LF as control; LC as treatment	48	21	29	30	23	45	3	1	1716	1697	1	SBP, DBP, TG, LDL, HDL, Body weight, BMI, Body fat percent, Waist circumference,
Garg et al., 1992	Comparison of effects of high and low carbohydrate diets on plasma lipoproteins and insulin sensitivity in patients with mild NIDDM	0	USA	2		All patients had an insidious onset of diabetes mellitus with minimal symptoms, after age 44 yr. None of the patients had a history of ketosis or insulin therapy. None of the patients had thyroid, kidney, or liver disease, nor a history of reoent myocardial infarction, unstable angina pectoris, congestive heart failure, or any acute infection. Patients were not taking any antihypertensives, diure…	1	3	0	8	8	8	63	30	2	2	2	LF as control, HF as treatment	60	15	25	35	15	50	3	1				TG, TC, LDL, HDL, TC-HDL, Body weight,
Genoni et al., 2016	Cardiovascular, Metabolic Effects and Dietary Composition of Ad-Libitum Paleolithic vs. Australian Guide to Healthy Eating Diets: A 4-Week Randomised Trial.	1	Australia	1		nclusion criteria included: willingness to change dietary patterns; non-smoker and non-participation in any other studies. Exclusion criteria were: current low carbohydrate or Paleolithic diet; medication for hypertension, hyperglycaemia or hyperlipidaemia; gastrointestinal disease; renal or liver disease; cardiovascular disease; coeliac disease or allergies to eggs, fish, dairy, nuts or wheat.	0	4	7	39	17	22	47	27	1	2	3	AGHE as control, Paleo as treatment	40	22	33	28	27	40	3	3	1591	1414	0	SBP, DBP, TG, TC, LDL, HDL, TC-HDL, VLDL, CRP, Body weight, Fat mass, Body fat percent, Fat-free mass, Waist circumference,
Gerhard et al., 2004	Effects of a low-fat diet compared with those of a high-monounsaturated fat diet on body weight, plasma lipids and lipoproteins, and glycemic control in type 2 diabetes.	0	USA	2			1	6	0	11	11	11	50	37	2	2	2	LF as control, HF as treatment	65	15	20	45	15	40	3	1	2689	2901	0	TG, TC, LDL, HDL, LDL-HDL, TC-HDL, VLDL, Body weight,
Goday et al., 2016	Short-term safety, tolerability and efficacy of a very low-calorie-ketogenic diet interventional weight loss program versus hypocaloric diet in patients with type 2 diabetes mellitus.	1	Spain	2		. Eligibility criteria for the study included age between 30 and 65 years, previous diagnosis of T2DM and body mass index between 30 and 35 kg m−2. Exclusion criteria included duration of T2DM longer than 10 years, insulin therapy, hemoglobin A1c (HbA1c) ⩾9% and fasting C-peptide <1 ng ml−1. In addition, subjects presenting with impaired renal function (defined as an estimated glomerular filtrati…	0	17	15	95	40	45	54	33	2	1	2	Lcalorie as control; Lcalorie Keto as treatment	50	20	30	10	60	30	1	2				TG, TC, LDL, HDL, Body weight, BMI, Waist circumference,
Golay et al., 1996	Similar weight loss with low- or high-carbohydrate diets.	1	Switzerland	2		Criteria for admission included a body mass index (kg/rn2) > 30, strong personal motivation, and the ability to participate in the requisite amount of physical activity. Patients with obesity secondary to endocrine disease, as well as those with psychiatric diagnoses, were excluded from the study.	0	6	0	43	21	22	43	39	2	1	0	HC as control, LC as treatment	45	29	26	15	32	53	2	1	1000	1000	1	TG, TC, HDL, Body weight, Fat mass, Waist circumference, Hip circumference, Waist-hip ratio,
Goss et al., 2020	Effects of weight loss during a very low carbohydrate diet on specific adipose tissue depots and insulin sensitivity in older adults with obesity: a randomized clinical trial	1	USA	2		Inclusion criteria were BMI 30–40 kg/m2, age 60–75 years and sedentary (< 2 h/wk. of intentional exercise, and agreed to maintain their level of activity throughout the study). Exclusion criteria included those with diabetes, unwilling to eat the prescribed diets, recent weight change (+/− 10 lbs. in previous year), history of eating disorder, difficulty chewing and swallowing solid food, digesti…	1	8	15	34	15	19	70	35	2	1	0	LF as control, LC as treatment	55	25	20	10	25	65	1	1				TG, TC, LDL, HDL, CRP, TNF-a, IL-6, Body weight, Fat mass, Lean mass, VAT (kg)
Gram-Kampmann et al., 2022	Effects of a 6-month, low-carbohydrate diet on glycaemic control, body composition, and cardiovascular risk factors in patients with type 2 diabetes: An open-label randomized controlled trial.	1	Denmark	2	Randomization was stratified on sex and quantity of prescribed antidiabetic agents	s. The inclusion criteria were a previous diagnosis of T2D,26 an HbA1c of more than 48 mmol/mol with or without the use of glucose-lowering pharmacotherapy, and a diabetes duration of 6 months to 5 years (but up to 10 years if current treatment consisted of ≤2 oral antidiabetic drugs without insulin). The antihyperglycaemic pharmacotherapy should be stable for at least 3 months prior to inclusion…	0	26	10	64	20	44	56	33	2	2	2	HC as control, LC as treatment	48	22	30	13	23	64	2	1	1664	1701	0	SBP, DBP, TG, TC, LDL, HDL, Body weight, BMI, Fat mass, Body fat percent, Lean mass, Waist circumference, Hip circumference,
Gram-Kampmann et al., 2023	A six-month low-carbohydrate diet high in fat does not adversely affect endothelial function or markers of low-grade inflammation in patients with type 2 diabetes: an open-label randomized controlled trial.	1	Denmark	2		the inclusion criteria included an established diagnosis of T2D [33], age older than 18 years, an HbA1c of more than 48 mmol/mol, a diabetes duration of six months to five years, but up to 10 years if treated with ≤ 2 non-insulin antidiabetic drugs, and stable glucose lowering therapy > 3 months prior to inclusion. To prevent changes in cholesterol lowering treatment during the study, the inclusi…	0	26	10	64	20	44	56	33	2	2	2	HC as control, LC as treatment	48	22	30	13	23	64	2	1				FMD%,
Guay et al., 2012	Effect of short-term low- and high-fat diets on low-density lipoprotein particle size in normolipidemic subjects.	0	Canada	0		Subjects were excluded if they had monogenic hyperlipidemia, such as familial hypercholesterolemia; had a history of cardiovascular events or taking medications known to affect lipoprotein metabolism; had diabetes mellitus; had history of cancer; had hematologic, digestive, or central nervous system disorders; had impairment of renal function, dysproteinemia, nephritic syndrome, or other renal di…	1	0.5	0	12	12	12	27	25	1	2	0	LF as delta control, HF as delta treatment	62	13	25	50	13	37		1	0	0	1	TG, TC, LDL, HDL, TC-HDL, ApoA-1,
Guevara-Cruz 2024	Intermittent fasting, calorie restriction, and a ketogenic diet improve mitochondrial function by reducing lipopolysaccharide signaling in monocytes during obesity: A randomized clinical trial.	1	Mexico	2		. The selection criteria were age 18–60 years, a body mass index (BMI) greater than 30 kg/m2 and less than 50 kg/m2 and signed the letter of informed consent. The exclusion criteria were patients with any other chronic disease diagnosed by a physician, who had a weight loss >3 kg in the last 3 months, who were pregnant, who smoke, or had drug treatment of any kind, who had any acute or chronic ga…	0	4	24	22	11	11	39	35	2	1	0	Hibtual diet as control, Ketogenic as treatment				10	20	70	1	3	0	0	1	TG, TC, LDL, HDL, CRP, Body weight, BMI, Body fat percent, Waist circumference
Guldbrand et al., 2012	In type 2 diabetes, randomisation to advice to follow a low-carbohydrate diet transiently improves glycaemic control compared with advice to follow a low-fat diet producing a similar weight loss.	1	Sweden	2		The inclusion criteria were a diagnosis of type 2 diabetes treated with diet with or without additional oral glucose-lowering medication, incretin-based therapy or insulin. There were no weight or age exclusion criteria, but patients who had difficulties understanding the Swedish language, were suffering from severe mental disease or malignant disease, or who were abusing drugs could not particip…	0	104	11	61	31	30	62	32	2	2	2	LF as control, LC as treatment	55	15	30	20	30	50	2	2	0	0	1	SBP, DBP, TG, TC, LDL, HDL, Body weight, BMI, Waist circumference,
Guo et al., 2022	Effects of low-carbohydrate vs low-fat diets on weight loss and metabolic risk factors in obese/overweight individuals with impaired glucose regulation: A randomized controlled trial.	1	China	2		The criteria for exclusion were individuals diagnosed diabetes or receive the diabetes treatment, current or received weight-loss treatment/surgery within 3 months before randomization, receiving corticosteroids or thyroid hormones, serious liver dysfunction or chronic kidney disease, having gastro-intestinal problems that effect digestion and absorption, suffering infectious diseases, and being …	0	10	23	51	24	27	39	29	1	1	0	LF as control, LC as treatment	50	25	25	20	45	45	2	3	0	0	1	TG, TC, LDL, HDL,
Haji-GhaziTehrani et al., 2022	Effect of Atkins versus a low-fat diet on gut microbiota, and cardiometabolic markers in obese women following an energy-restricted diet: Randomized, crossover trial.	0	Iran	1	random allocation software. Random coded boxes were used for covering.	Intake of antibiotics, any drug or supplement at least three months before or during the study was the exclusion criteria. No pregnant or lactating women were included in this study. Women on a special diet or losing more than 10% of total body weight within the past six months were excluded. Moreover, intake of probiotic products, any chronic and acute complication, menopause, smoking, alcohol c…	1	6	0	24	24	24	32	33	2	1	0	LF as control, Atkins as treatment	65	15	20	20	25	55	2	3				LDL, non-HDL, LDL-HDL, TC-HDL, TG-HDL, Body weight, BMI, Waist circumference,
Hansen et al., 2023	Effect of Calorie-Unrestricted Low-Carbohydrate, High-Fat Diet Versus High-Carbohydrate, Low-Fat Diet on Type 2 Diabetes and Nonalcoholic Fatty Liver Disease : A Randomized Controlled Trial.	1	Denmark	2	computer-generated (REDCap) (15) random allocation sequence with permuted blocks of 6 and 9 stratified by sex and etc.	e older than 18 years; Danish speaking; diagnosed with T2DM (defined by the American Diabetes Association [14]) between 6 months and 10 years (maximum 5 years if receiving insulin), had a hemoglobin A1c (HbA1c) level above 48 mmol/mol (or HbA1c >6.5%), had stable diabetes treatment of 3 months before inclusion; and had a serum total cholesterol level below 4.5 mmol/L (174 mg/dL) and low-density l…	0	26	15	165	55	110	56	33	2	1	2	HCLF as control, LCHF as treatment	55	25	20	20	25	55	2	1	0	0	1	SBP, DBP, TG, LDL, HDL, ApoB, BMI, Body fat percent, Waist circumference,
Harvey et al., 2019	Low-carbohydrate diets differing in carbohydrate restriction improve cardiometabolic and anthropometric markers in healthy adults: A randomised clinical trial	1	New Zealand	2	articipants were randomised by the study statistician t	Participants were required to be healthy and between the ages of 25 and 49 years. Exclusion criteria were; underweight (<18.5 BMI kg/m2), diagnosed with diabetes, diagnosed with any serious medical condition, having previously following a ketogenic diet, or being a current or former client of any of the researchers in clinical practice.	0	12	49	26	12	14	39	27	1	2	0	MCD as control, VLCKD as treatment	25			15			2	3	1435	1805	0	TG, TC, LDL, HDL, TG-HDL, CRP, Body weight, BMI, Waist circumference, Hip circumference, Waist-hip ratio,
Haufe et al., 2011	Randomized comparison of reduced fat and reduced carbohydrate hypocaloric diets on intrahepatic fat in overweight and obese human subjects	1	Germany	2	The randomization sequence was created using SPSS 18 (Chicago, IL) statistical software	We also excluded subjects consuming >20 g/day of alcohol, with type 2 diabetes, acute or chronic infections, any diseases requiring treatment, and pregnant or nursing women.	0	26	40	102	50	52	45	33	2	1	0	LF as control, LC as treatment		.8g/kg			.8g/kg			3	1800	1600	0	TG, TC, LDL, HDL, CRP, Body weight, BMI, Waist circumference,
Haufe et al., 2012	Left ventricular mass and function with reduced-fat or reduced-carbohydrate hypocaloric diets in overweight and obese subjects.	1	Germany	2		We included overweight and obese subjects using no medications.		26	35	90	49	41	45	33	2	1	3	LF as control, LC as treatment		.8g/kg			.8g/kg			3				TG, TC, LDL, HDL, CRP, Body weight, BMI, Fat mass, Waist circumference,
He et al., 2022	Time-restricted eating with or without low-carbohydrate diet reduces visceral fat and improves metabolic syndrome: A randomized trial.	1	China	2	Block randomization was performed by a computer-generated random number list	Inclusion criteria(1)Diagnosed with metabolic syndrome (i.e., more than 3 abnormal findings out of 5): a.Waist circumference ≥90 cm (men) or ≥80 cm (women). b.Elevated TG (use of medications for elevated TG is an alternate indicator) ≥ 150 mg/dL (1.7 mmol/L). c.Reduced HDL-c (use of medications for reduced HDL-c is an alternate indicator) < 40 mg/dL (1.0 mmol/L) in males <50 mg/dL (1.3 mmol/L) in…	0	13	17	88	44	44	41	29	1	2	3	TRE as control, TRE+LCD as treatment								3				SBP, DBP, TG, TC, LDL, HDL, TG-HDL, Body weight, BMI, Fat mass, Lean mass, Waist circumference, Hip circumference, Waist-hip ratio
Holmer et al., 2021	Treatment of NAFLD with intermittent calorie restriction or low-carb high-fat diet - a randomised controlled trial	1	Sweden	2	randomly drawing sealed envelopes.	Inclusion criteria were 1 of either: (1) NAFLD diagnosed by radiologic assessment (ultrasound, computed tomography [CT] or magnetic resonance imaging), (2) Fibroscan® (Echosens, Paris, France) with a controlled attenuation parameter (CAP) >280 dB/m in combination with obesity (BMI ≥30 kg/m2), or (3) CAP >280 and elevated alanine aminotransferase (ALT) (>46 IU/L for women, >66 IU/L for men) and ov…	0	12	14	46	24	22	56	32	2	1	3	LCHF as treatment, 5:2 as control	60	15	25	10	25	65	1	3				SBP, DBP, TG, TC, LDL, HDL, Body weight, BMI, Waist-hip ratio,
Hu et al., 2013	Effect of a Low-Carbohydrate Diet on Risk of Cardiovascular Disease: A Randomized Controlled Trial	1	USA	2	a computer-generated, blocked randomization, stratified by sex, to allocate participants to 1 of the 2 diet groups.	Men and women aged 22 to 75 years with a body mass index of 30 to 45 kg/m2 were recruited from the general public by using mailing lists, fliers, work site and community screenings, and television advertisements. Major exclusion criteria were self-reported clinical CVD, type 2 diabetes, or kidney disease; use of prescription weight-loss medications; surgery; and weight loss greater than 6.8 kg wi…	0	52	20	148	73	75	47	2	1	0		LF as control, LC as treatment	54	19	30	34	24	41	20	3				Body weight, Body fat percent, Waist circumference,
Hu et al., 2015	The Effects of a Low-Carbohydrate Diet vs. a Low-Fat Diet on Novel Cardiovascular Risk Factors: A Randomized Controlled Trial	1	USA	2	a computer-generated, blocked randomization, stratified by sex	Men and women 22–75 years of age with a body mass index of 30 to 45 kg/m2 who lived in the Greater New Orleans Area were recruited using mailing lists, flyers, work site and community screenings, and television advertisements. Individuals who had type 2 diabetes, CVD or chronic renal disease at baseline were excluded, as were those who were currently using prescription weight-loss medications, un…	0	52	20	148	73	75	47	35	2	1	0	LF as control, LC as treatment	54	19	30	34	24	41	3	3	1527	1448	0	TNF-a, IL-6, e-Selectin, sICAM-1, sVCAM-1
Hyde et al., 2021	Effects of Palm Stearin versus Butter in the Context of Low-Carbohydrate/High-Fat and High-Carbohydrate/Low-Fat Diets on Circulating Lipids in a Controlled Feeding Study in Healthy Humans	0	USA	2	randomized via online randomization tools (www.randomizer.org)	healthy men and women. Individuals were excluded from participation if they had consumed a low-carbohydrate diet (<130 g/day) in the past 6-months or had a history of high blood pressure, diabetes, metabolic or endocrine dysfunction, gastrointestinal dysfunction, medications affecting lipids, food allergies/intolerances, and smoking, or were pregnant or lactating.	1	3	0	12	12	12	31			1	0	LF as control, LC as treatment. Canola	60	18	22	8	18	74	1	1	eucaloric		1	SBP, DBP, TG, TC, LDL, HDL, Body weight, Fat mass, Body fat percent, Lean mass, Waist circumference, Hip circumference,
Iacovides et al., 2022	Could the ketogenic diet induce a shift in thyroid function and support a metabolic advantage in healthy participants? A pilot randomized-controlled-crossover trial	0	South Africa	2		free from any chronic illness, depression, sleep disorders, for at least six months prior to the start of the study. Volunteers were excluded if they were overweight or obese (BMI ≥ 26 kg/m2), had any adverse cardiac or metabolic conditions such as type 1 or 2 diabetes mellitus, hypercholesterolemia, or hypertension confirmed by a clinician.	0	3	8	11	11	11	30	0	1	0		HC as control, KD as treatment	55	25	20	15	25	60		1			1	Body weight,
Iqbal et al., 2005	Serum resistin is not associated with obesity or insulin resistance in humans.	1	USA	2	subjects were randomized separately (block randomization)	Inclusion criteria were age ≥ 18 years and a body mass index (BMI) ≥ 35 kg/m2. Exclusion criteria were a serum creatinine > 1.5 mg/dl, hepatic disease, severe life-limiting medical illness, inability of diabetic patients to self-monitor glucose levels, active participation in a dietary program, or use of weight loss medications.	0	26		71	32	39	55		1	3		LF as control, LC as treatment								3				Body weight,
Jenkins et al., 2014	Effect of a 6-month vegan low-carbohydrate ('Eco-Atkins') diet on cardiovascular risk factors and body weight in hyperlipidaemic adults: a randomised controlled trial.	1	Canada	2	randomised parallel study stratified by sex in which participants were randomised	Study inclusion criteria included healthy men and postmenopausal women between the ages of 21 and 70 years, with a high-normal or raised LDL-C concentration (>131 mg/dL [to convert to millimoles per liter, multiply by 0.0259] at diagnosis), TG concentration higher than 44 mg/dL (to convert to millimoles per liter, multiply by 0.0113) but lower than 442 mg/dL, a body mass index (BMI) (calculated a…	0	26	51	39	19	20	56	31	2	1	0	HC as control, LC as treatment	58	16	25	26	31	43	2	3	60% required		0	SBP, DBP, TG, TC, LDL, HDL, LDL-HDL, TC-HDL, ApoA-1, ApoB, ApoB-ApoA1, CVD risk%, CRP, Body weight, BMI, Body fat percent, Waist circumference,
Jeppesen et al., 1997	Effects of low-fat, high-carbohydrate diets on risk factors for ischemic heart disease in postmenopausal women	0	USA	1		All subjects were apparently healthy, did not smoke, and were not taking any medication known to affect carbohydrate or lipid metabolism, and results of a physical examination, a hemogram, routine biochemical tests, an electrocardiogram, and an oral-glucosetolerance test were all normal. They had been postmenopausal for 5 y, and had never received estrogen replacement therapy.	1	3	0	10	10	10	66	27	1	2	0	LF as control, HF as treatment	60	15	25	40	15	45	3	1			1	TG, TC, LDL, HDL, TC-HDL, VLDL,
Jönsson et al., 2009	Beneficial effects of a Paleolithic diet on cardiovascular risk factors in type 2 diabetes: a randomized cross-over pilot study	0	Sweden	2	sealed envelopes (prepared by TJ) containing a note of the initial diet with equal proportions of envelopes.	We included adult patients with type 2 diabetes and a C-peptide value above zero, unaltered medical diabetes treatment and stable weight since three months before start of study, HbA1c above 5.5% by Mono-S standard, creatinine below130 μmol/L, liver enzymes below four times their respective upper reference value, no chronic oral or injection steroid treatment and no acute coronary event or change…	0	13	24	13	13	13	64	30	2	2	2	DA as control, Paleo as treatment								3	1878	1581	0	SBP, DBP, TG, TC, LDL, HDL, CRP, Body weight, BMI, Waist circumference,
Karl et al., 2015	Effects of carbohydrate quantity and glycemic index on resting metabolic rate and body composition during weight loss.	1	USA	2	computer-generated randomization	Men and postmenopausal women (45–65 y; BMI 28–38 kg/m2) were recruited from the Boston, MA metro area. Exclusion criteria included abnormal thyroid, liver, and kidney function tests, LDL cholesterol ≤ 100 mg/dL, fasting triglycerides ≥ 400 mg/dL, chronic illness, diabetes, and taking medication for elevated blood lipids.	0	17	33	91	48	43	56	33	2	1	0	HC as control, MC as treatment, High GI	70	16	14	55	16	29		1				Body weight, Fat mass, Fat-free mass,
Keogh et al., 2007	Effects of weight loss on a low-carbohydrate diet on flow-mediated dilatation, adhesion molecules and adiponectin.	1	Australia	2		Inclusion criteria were age 20–65 years and BMI 27–40 kg/m2. Exclusion criteria were diabetes mellitus or fasting glucose >7·0 mmol/l, resting blood pressure >150/95 mmHg, medications affecting study measurements, active liver or kidney disease or malignancy, current gastrointestinal disease, pregnancy or lactation, and more than 50 g alcohol/d.	0	12	25	25	12	13	48	33	2	1	0	HC as control, LC as treatment	60	20	20	33	40	27	3	3	2581	2725	0	SBP, DBP, TG, TC, LDL, HDL, FMD%, Body weight,
Kikuchi 2023	Comparison of Weight Reduction, Change in Parameters and Safety of a Very Low Carbohydrate Diet in Comparison to a Low Carbohydrate Diet in Obese Japanese Subjects with Metabolic Disorders.	1	Japan	2	envelope method	The subjects consisted of 42, obese (median BMI 28.4 kg/m2), Japanese men and women of 28–65 years of age who were recruited through two local businesses in Tokyo. The inclusion criteria were as follows: (1) age 20–65 years; (2) BMI 25 to <35 kg/m2; (3) one or more metabolic disorders (e.g., type 2 diabetes, dyslipidemia, hypertension); (4) HbA1c (NGSP) ≤8.5%; and (5) received diet and exercise t…	1	8	0	42	21	21		28	1	1	3	LCD as control, VLCD as treatment	26	27	47	12	27	61	2	1	based on weight		0	SBP, DBP, TG,LDL, HDL, CRP, Body weight, BMI, Body fat percent, Waist circumference,
Kitabchi et al., 2013	Effects of high-protein versus high-carbohydrate diets on markers of beta- Cell function, oxidative stress, lipid peroxidation, proinflammatory cytokines, and adipokines in obese, premenopausal women without diabetes	1	USA	1	a permuted block randomization method generated by the biostatistician to HP and HC diets.	We randomized 32 premenopausal women age 20–50 years with a BMI >30 to <55 kg/m2. Inclusion criteria consisted of age, BMI, fasting glucose <110 mg/dL, and 2-h glucose level <170 mg/dL. Exclusion criteria consisted of proteinuria or elevated serum creatinine (>1.5 mg/dL), surgical or premature menopause, history of liver disease, abnormal liver function tests, diabetes, thyroid disease with abnor…	1	26	25	24	12	12	35	39	2	1	0	HC as control, HF as treatment	55	15	30	40	30	30	3	2				SBP, DBP, TG, CRP, TNF-a, IL-6, e-Selectin, BMI, Fat mass, Lean mass,
Kleiner et al., 2006	Effects of an 8-week high-protein or high-carbohydrate diet in adults with hyperinsulinemia.	1	USA	2		All participants were nonsmokers and free of renal or hepatic disease, type 2 diabetes, heart disease, alcohol or drug dependence, hypertension, and thyroid disease. Baseline characteristics of the participants are given in Table 1. Participants were overweight (body mass index [BMI] ≥ 25 kg/m2), with elevated fasting serum insulin concentrations ≥ 15 µU/L (used as a marker of IR). Exclusion crit…	1	8	0	16	7	9	35	35	2	1	0	HC as control, HP as treatment	59	14	27	41	32	27	3	2	based on RMR		0	SBP, DBP, TG, TC, LDL, HDL, VLDL, Body weight, Fat mass, Body fat percent,
Kleissl-Muir et al., 2023	Effects of a low carbohydrate diet on heart failure symptoms and quality of life in patients with diabetic cardiomyopathy: A randomised controlled trial pilot study.	1	Australia	2	A random allocation software, https://randomiser.org. was used	Men and women older than 18 years with HF (based on echocardiography or Boston criteria) and T2DM (HbA1c ≥ 6.5%) or IR (triglyceride glucose index (TyG) of >/ = 4.49) were invited to participate. Due to the COVID-19 pandemic all patient recruitment was undertaken via phone. Patients were excluded if they had insulin dependency (Type 1 diabetes, T2DM requiring insulin), chronic kidney disease (eGF…	0	16	24	13	5	8	60			2	3	UC as control, LC as treatment								3				SBP, DBP, TG, Body weight,
Krauss et al., 2006	Separate effects of reduced carbohydrate intake and weight loss on atherogenic dyslipidemia.	1	USA	2		The subjects had no history of CVD or other chronic disease and none were taking drugs known to affect lipid metabolism. Other eligibility criteria included a body mass index (BMI; kg/m2) ≥26–35, total and LDL-cholesterol concentrations below the 95th percentile for age and sex, a triacylglycerol concentration ≤500 mg/dL (5.65 mmol/L), a fasting glucose concentration ≤125 mg/dL (6.94 mmol/L), a s…	0	3	21	96	49	47		29	1	1	0	HC as control, LC as treatment. Low-SF	54	16	30	26	29	46	2	3			0	TG, TC, LDL, HDL, TC-HDL, ApoA-1, ApoB, Body weight, Body fat percent,
Krebs et al., 2012	The Diabetes Excess Weight Loss (DEWL) Trial: a randomised controlled trial of high-protein versus high-carbohydrate diets over 2 years in type 2 diabetes.	1	New Zealand	2	Computer-generated randomisation was undertaken by an independent biostatistician.	Participants were included if they had established type 2 diabetes (WHO criteria) [13], were between 30 and 76 years of age, and had a BMI of at least 27 kg/m2. Participants were excluded if they were currently on weight-reducing medications, had weight loss of >5% in the past 3 months, or had a psychiatric or eating disorder. Participants were also excluded if their glycated haemoglobin (HbA1c) …	0	52	30	310	158	152	58	37	2	1	2	LP as control, HP as treatment	55	15	30	40	30	30	3	2	1621	1734	0	SBP, DBP, TG, TC, LDL, HDL, Body weight, Fat mass, Body fat percent, Waist circumference,
Krebs et al., 2016	A randomised trial of the feasibility of a low carbohydrate diet vs standard carbohydrate counting in adults with type 1 diabetes taking body weight into account.	1	New Zealand	2	computer generated random numbers put into sealed envelopes.	Participants were included if they had type 1 DM and were using multiple daily injections of insulin, including meal-time rapid acting insulin. Participants needed to be willing to self-monitor glucose and learn and utilise carbohydrate counting skills. People were excluded if they were pregnant or breastfeeding, or had very poor glycaemic control (HbA1c ≥85 mmol/mol (10%).	0	12	0	10	5	5	44	28	1	2	1	SC as control, RC as treatment	43	18	37	28	22	45	3	3	1854	1391	0	SBP, DBP, TG, TC, LDL, HDL, Body weight, BMI,
Lambadiari et al., 2024	The Effect of a Ketogenic Diet versus Mediterranean Diet on Clinical and Biochemical Markers of Inflammation in Patients with Obesity and Psoriatic Arthritis: A Randomized Crossover Trial.	0	Greece	2		Patients included in this study displayed obesity grade II with a mean weight of 108.44 ± 19.01 and a mean body mass index (BMI) of 39.90 ± 7.60 along with increased waist circumference (WC) (122.96 ± 17.87). Inclusion criteria were the following: (1) age above 18 years, (2) BMI ≥ 30 kg/m2, (3) diagnosis of psoriasis and psoriatic arthritis, (4) constant systematic treatment with biologic agents …	0	8	38	16	16	16	53	40	2	1	3	MD as control, KD as treatment. Same baseline, change in m	50	20	30	5	20	75	1	1	1550	1550	1	TG, TC, LDL, HDL, IL-6, Body weight, BMI, Fat mass, Waist circumference,
Le et al., 2016	Effects of Diet Composition and Insulin Resistance Status on Plasma Lipid Levels in a Weight Loss Intervention in Women.	1	USA	1		To be included in the study, women had to meet the following criteria: age ≥21 years; body mass index (in kg/m2) between 27 and 40; willingness and ability to participate in clinic visits, group sessions, and telephone and Internet communications; ability to provide data through questionnaires and telephone; willingness to maintain contact with investigators for 12 months; willingness to allow bl…	0	26	13	163	82	81	50	33	2	1	3	HC as control, LC as treatment	65	15	20	45	20	35	3	3			0	TG, TC, LDL, HDL, CRP, Body weight, BMI,
Lean et al., 1997	Weight loss with high and low carbohydrate 1200 heal diets in free living women	1	UK	1		One hundred and ten women were randomly allocated to a controlled trial of high CHO (n  57) or low CHO (n  53) diets. Subjects recruited had body mass index _x0015_ 25 kg/m2 and were free from active disease. P	0	26	35	82	42	40	50	33	2	1	0	HC as control, LC as treatment	58	21	21	35	35	30	3	3	1200	1200	1	SBP, DBP, TG, TC, LDL, HDL, Body weight, BMI, Body fat percent, Waist circumference, Hip circumference, Waist-hip ratio,
Li et al., 2022	The effect of periodic ketogenic diet on newly diagnosed overweight or obese patients with type 2 diabetes.	1	China	1		Inclusion criteria: Patients aged 18 to 50 years, BMI≥25 kg/m2, newly diagnosed as T2DM, without medication history of hypoglycemic agent, and HbA1c < 10%. Exclusion criteria: Patients who had complicated with serious heart, liver, lung, kidney, or brain disease, or history of serious acute or chronic complications for diabetes, those who underwent infection, pregnancy, trauma, or surgery, and pr…	1	12	12	53	29	24	37	29	1	1	2	KD as treatment	72	16	12	9	16	75	1	1	1500	1500	1	TG, TC, LDL, HDL, Body weight, BMI, Waist circumference,
Lim et al., 2010	Long-term effects of a low carbohydrate, low fat or high unsaturated fat diet compared to a no-intervention control.	1	Australia	2	Subjects were matched for age, gender, weight and menopausal status before being randomized	A total of 113 volunteers aged between 20 and 65 years with at least one CVD risk factor other than obesity were recruited by public advertisement. Other inclusion criteria included having a body mass index (BMI) between 28 and 40 kg/m 2 . Exclusion criteria included the use of hypoglycemic medication or drugs that affect insulin sensitivity, a history of heavy alcohol consumption, a history of m…	0	65	34	70	34	36	48	32	2	1	0	VLF as control, VLC as treatment	70	20	10	4	35	60	1	3			1	SBP, DBP, TG, TC, LDL, HDL, TC-HDL, TG-HDL, ApoB, CRP, Body weight,
Liu et al., 2013	Effects of a low-carbohydrate diet on weight loss and cardiometabolic profile in Chinese women: a randomised controlled feeding trial.	1	China	1	block randomisation, stratified by 10-year age categories.	Eligible women were aged 30–65 years with a BMI ≥ 24 kg/m2, the cut-off point for overweight in China(Reference Wang, Mi and Shan4). Exclusion criteria included: (1) current pregnancy or lactation; (2) history of CVD, cancer or mental disorders; (3) clinically diagnosed gastrointestinal conditions that would prevent the participant from complying with the dietary restrictions of the trial; (4) ha…	1	12	4	49	24	25	48	27	1	1	3	ER as control, LCER as treatment	51	18	31	36	25	39	3	3				SBP, DBP, TG, TC, LDL, HDL, LDL-HDL, TC-HDL, TG-HDL, Body weight, BMI, Fat mass, Body fat percent, Lean mass, Waist circumference, Hip circumference, Waist-hip ratio,
Liu et al., 2018	Effect of combined use of a low-carbohydrate, high-protein diet with omega-3 polyunsaturated fatty acid supplementation on glycemic control in newly diagnosed type 2 diabetes: a randomized, double-blind, parallel-controlled trial.	1	China	2	The randomized sequence was generated through a computerized random-number generator, and the randomization information was sealed until the end of the study.	Eligible subjects had been newly diagnosed within the past 3 mo according to the diagnostic criteria of T2D (20). The inclusion criteria were glycated hemoglobin (HbA1c) of 6.5–7.5%, age 40–60 y, BMI (kg/m2) of 18.5–23.9, systolic blood pressure (SBP) from 90 to 120 mm Hg, and diastolic blood pressure (DBP) between 60 and 90 mm Hg. In addition, participants maintained a light physical activity le…	0	12	16	60	30	30	50	21	0	0	2	CON as control, LCHP as treatment	54	17	29	42	28	30	3	2	1765	1786	1	TG, TC, LDL, HDL,
London et al., 2024	The impact of short-term eucaloric low- and high-carbohydrate diets on liver triacylglycerol content in males with overweight and obesity: a randomized crossover study.	0	Denmark	0	block randomization with sealed envelopes ensuring balanced allocation	We included males, aged 18–65 y, with a BMI of 25–40 kg/m2. Exclusion criteria were contraindications to 1H-MRS, diabetes (HbA1c 48 mmol/mol) or medication affecting glucose metabolism, fibrosis4 (FIB-4) score >1.45, fasting plasma TG concentration 4.0 mmol⋅/ L, high physical activity level (defined as extensive aerobic exercise or heavy weightlifting), excessive alcohol consumption (>168 g/wk), …	1	0.5	0	11	11	11	40	32	2	1	0	HC as control, LC as treatment	65	19	16	11	19	70	2	1	Harris–Benedict equation		0	TC, LDL, HDL,
Lundanes et al., 2025	Gastrointestinal hormones and subjective ratings of appetite after low-carbohydrate vs low-fat low-energy diets in females with lipedema - A randomized controlled trial.	1	Norway	1	Participants were randomized (1:1) by block randomization with stratification by body mass index (BMI)	Females diagnosed with lipedema and obesity (BMI between 30 and 45kg/m2), aged 18e75 years old, and weight stable for the last three months (±3 kg) were invited to participate in the study. Participants were diagnosed with lipedema by physiotherapists before inclusion, and type and stage of lipedema were assessed at baseline bystudy personnel [8,16]. Exclusion criteria included acute and chronic …	0	8	21	55	25	30	48	37	2	1	0	LF as control, LC as treatment	60	20	20	25	20	55		1	1200	1200	1	Body weight, Fat mass, Body fat percent, Fat-free mass,
Luong et al., 2024	A 3-Week Ketogenic Diet Increases Skeletal Muscle Insulin Sensitivity in Individuals With Obesity: A Randomized Controlled Crossover Trial.	0	Denmark	2		Inclusion criteria were age 50–70 years and BMI 28–40 kg/m2. Exclusion criteria were 1) pharmacological treatment that could affect outcome measures, such as insulin, glucose-lowering medications, statins, or b-blockers; 2)HbA1c >48 mmol/mol; 3) impaired cardiac function; 4) impaired renal function; 5) liver disease; 6) active or prior cancer; 7) anemia; 8) blood donations within the last 3 month…	0	3	9	11	11	11	57	32	2	1	0	LF as control, HF as treatment (change m)	50	20	30	5	20	75	1	1			1	TG, TC, LDL, HDL, Body weight, BMI, Fat mass, Body fat percent, Lean mass,
Martens et al., 2015	Maintenance of energy expenditure on high-protein vs. high-carbohydrate diets at a constant body weight may prevent a positive energy balance.	1	Neitherlands	2	stratification on sex, age and BMI.	Subjects were non-smoking, not using more than moderate amounts of alcohol (>10 drinks/wk), were weight stable (body weight change <3 kg during the last 6 months and had no planned weight change during the study period), and were not using medication or supplements except for oral contraceptives in women.	1	12	0	32	17	15	24	23	0	2	3	HCLP as control, LCHP as treatment	60	5	35	35	30	35		2	Harris and Benedict		0	Body weight, Fat mass, Fat-free mass,
Martins et al., 2025	The impact of a low-carbohydrate (vs. low-fat) diet on fat mass loss in African American women is modulated by insulin sensitivity.	1	USA	1		Inclusioncriteria included body mass index (BMI) between 30 and 45 kg/m 2 ,age between 19 and 65 years, sedentary to moderately activephysical activity (PA) status, and normal menstrual cycles in pre-menopausal women. Exclusion criteria included history of eatingdisorder, daily use of tobacco (>1 pack/week), change in weightgreater than 5 lb in the previous 3 months, and presence of anycondition …	1	10	28	50	24	26	44	37	2	1	3	HC as control, LC as treatment	55	25	20	20	25	55	2	1	based on REE		0	TG, TC, LDL, HDL, Body weight, BMI, Fat mass, Lean mass, Fat-free mass,
McAuley et al., 2005	Comparison of high-fat and high-protein diets with a high-carbohydrate diet in insulin-resistant obese women.	1	New Zealand	1	A random allocation sequence was generated in blocks of nine.	A telephone interview identified overweight women aged 30–70 years who were not pregnant or planning pregnancy, did not have a major medical condition, and were not currently undertaking a formal weight loss programme or following a strict vegetarian diet. A 75-g OGTT was performed for 251 of the 314 potentially eligible individuals who were found to have a BMI >27 kg/m2 during a screening visit …	0	8	13	61	31	30		35	2	1	3	HP as control, HF as treatment	34	29	35	11	29	57	2	1	1461	1625	0	SBP, DBP, TG, TC, LDL, HDL, CRP, Body weight, BMI, Fat mass, Fat-free mass, Waist circumference,
McCullough et al., 2022	The Effect of Dietary Carbohydrate and Fat Manipulation on the Metabolome and Markers of Glucose and Insulin Metabolism: A Randomised Parallel Trial.	1	UK	2	computerised random allocation sequence, concealed in envelopes.	Participants were included if they were aged 19–64 years with a BMI of 18.5–29.9 kg/m2 and excluded if they were a smoker, vegan/vegetarian, took dietary supplements, had any known food allergies or intolerances, consumed alcohol above the weekly UK recommendations, were pregnant, suffered from an eating disorder, suffered from current or previous renal impairment, had a history of cardiometaboli…	0	8	21	16	8	8	44	26	1	2	0	HCLF as control, LCHF as treatment	50	15	35	26	20	54	2	3			1	SBP, DBP, CRP, TNF-a, IL-6, Waist circumference, VAT (kg),
McManus et al., 2001	A randomized controlled trial of a moderate-fat, low-energy diet compared with a low fat, low-energy diet for weight loss in overweight adults	1	USA	2		Inclusion criteria included age 18 – 70 y, body-mass index (BMI) 26.5 – 46 kg=m2, nonsmokers, free of chronic disease, and willingness to attend weekly classes for the duration of the study.	0	78	65	35	10	25	51	33	2	1	0	LF as control, MF as treatment	65	15	20	50	15	35		1			1	Body weight, BMI, Fat mass, Body fat percent, Waist circumference, Waist-hip ratio,
McMillan-Price et al., 2006	Comparison of 4 diets of varying glycemic load on weight loss and cardiovascular risk reduction in overweight and obese young adults: a randomized controlled trial.	1	Australia	2		Young adults, 18 to 40 years of age, with a body mass index (BMI) of 25 or more (calculated as weight in kilograms divided by the square of height in meters), a body weight of less than 150 kg, and weight fluctuations of less than 5 kg in the previous 2 months, who were willing to eat red meat and maintain current physical activity were included. Exclusion criteria were chronic illness, regular m…	0	12	10	116	57	59	32	31	2	1	0	Diet 2 as control, diet 3 as treatment	55	15	30	45	25	30	3	2			1	TG, TC, LDL, HDL, CRP, Body weight, Fat mass, Lean mass, Waist circumference,
Meckling et al., 2004	Comparison of a low-fat diet to a low-carbohydrate diet on weight loss, body composition, and risk factors for diabetes and cardiovascular disease in free-living, overweight men and women.	1	Canada	2		Criteria for admission included a BMI of more than 25 with the potential for weight loss of 9 kg or more without becoming underweight (BMI < 20), sufficient energy intake as based on habitual diet (>4000 kJ/d), and strong personal motivation. Subjects were ineligible if they were on medications known to affect blood glucose, blood lipids, or blood pressure. Individuals with obesity secondary to c…	0	10	22	31	16	15	42	32	2	1	0	LF as control, LC as treatment	50	20	20	15	26	56	2	3	1453	1535	0	SBP, DBP, TG, TC, LDL, HDL, Body weight, BMI, Fat mass, Body fat percent, Lean mass,
Meckling et al., 2007	A randomized trial of a hypocaloric high-protein diet, with and without exercise, on weight loss, fitness, and markers of the Metabolic Syndrome in overweight and obese women.	1	Canada	1		Inclusion criteria were as follows: female sex, non-smoker, pre-menopausal status, body mass index (BMI, kg/m2) 25–30, and no major clinical disease requiring treatment with drugs known to affect blood pressure, protein metabolism, CVD, or diabetes risk factors.	0	12	28	18	8	10	46	30	2	1	3	CON as control, HP as treatment	50	16	34	37	24	39	3	3	1391	1383	1	SBP, DBP, TG, TC, LDL, HDL, Body weight, BMI, Fat mass, Body fat percent, Lean mass,
Meksawan et al., 2004	Effect of low and high fat diets on nutrient intakes and selected cardiovascular risk factors in sedentary men and women.	0	USA	2		healthy volunteers (5 men and 6 women) who did not have high blood pressure, ECG abnormalities, diabetes or other metabolic disorders, and who did not take any medications participated in this study.	0	3	8	10	10	10	23	22	0	2	0	LF as control, HF as treatment, change m	64	17	19	31	19	50	3	1	based on REE		0	SBP, DBP, TG, TC, LDL, HDL, LDL-HDL, TC-HDL, ApoA-1, ApoB, Body weight, Fat mass, Body fat percent, Lean mass,
Mellberg et al., 2014	Long-term effects of a Palaeolithic-type diet in obese postmenopausal women: a 2-year randomized trial	1	Sweden	1	Block randomization, with a block size of four and an allocation ratio of 1:1	postmenopausal non-smoking women with a BMI ≥ 27 kg/m2 fulfilled the inclusion criteria. Exclusion criteria include consumption of a restricted or vegetarian diet, allergy to key components in the intervention diets, history of heart disease, kidney disease, hyper- or hypothyreosis, osteoporosis, or diabetes. Other exclusion criteria were abnormal fasting plasma glucose levels (≥7 mmol/L), blood …	0	104	30	49	22	27	60	33	2	1	0	NNR as control, PD as treatment	55	15	30	30	40	30	3	2	1768	1599	0	SBP, DBP, TG, TC, LDL, HDL, CRP,
Merovci et al., 2024	Effect of weight-maintaining ketogenic diet on glycemic control and insulin sensitivity in obese T2D subjects.	1	USA	2		overweight/obese (BMI=27.5–42 kg.m²) subjects with T2D, ranging in age from 18 years to 70 years and HbA1c from 7.0% to 10.5%	1	1.5	0	18	8	10	56	33	2	1	2	Stand. As control, KD as treatment	50	20	30	10	20	70	1	1				SBP, DBP, TG, TC, LDL, HDL, Body weight, BMI,
Michalczyk et al., 2020a	The Effects of Low-Energy Moderate-Carbohydrate (MCD) and Mixed (MixD) Diets on Serum Lipid Profiles and Body Composition in Middle-Aged Men: A Randomized Controlled Parallel-Group Clinical Trial.	1	Poland	0	For randomization, we used the sealed-envelope method.	The inclusion criteria were residence in Katowice, age between 40 and 50 y, body fat content up to 30%, body mass index (BMI) up to 25, no use of any kind of diet or food elimination during the last 12 months, and exercising more than two times a week with high intensity. The exclusion criteria were as follows: the intake of any supplements with established lipid and glucose profile; energy expen…	1	4	8	38	20	18	46	31	2	2	0	Control, and MCD as treatment	48	15	37	32	28	40	3	2	20% fewer calories		0	TG, TC, LDL, HDL, CRP, Body weight, BMI, Fat mass, Body fat percent, Lean mass, Body water,
Michalczyk et al., 2020b	The Effects of a Low Calorie Ketogenic Diet on Glycaemic Control Variables in Hyperinsulinemic Overweight/Obese Females.	1	Poland	1	Randomisation of the first degree consists of a random selection of people or cases to be examined. For second-degree randomisation, we used the sealed envelopes method.	The inclusion criteria were as follows: age between 30 and 60, glucose > 5.5 mmol/L, insulin > 10 uU/mL, not following any kind of diet or food elimination in the last 12 months and mild exercise more than twice a week. The exclusion criteria were as follows: the intake of any supplements with an established lipid and glucose profile, energy expenditure through physical activity > 1000 kcal/week,…	0	12	9	91	45	46	42			1	3	Control and LCKD as treatment	50	18	32	8	20	72	1	1	2170	1810	0	TG,HDL, Body weight, BMI, Waist circumference, Hip circumference,
Michalopoulou et al., 2024	REduced-Carbohydrate intervention for managing Obesity and Reduction of gestational Diabetes (RECORD): A randomized controlled feasibility trial.	1	UK	1	Online software (Study Randomizer) to ensure allocation concealmen	Initially eligible participants who were interested in taking part were booked for a face-to-face baseline visit before 20 weeks' gestation, where consent was obtained, randomization and baseline assessments were conducted, and inclusion was verified after completion of an oral glucose tolerance test (OGTT), which ruled out hyperglycemia. in pregnant women with obesity (body mass index [BMI] ≥30 …	0		6	45	17	28	33	36	2	1	3									3	1893	1613	0	SBP, DBP, Body weight,
Moreno et al., 2014	Comparison of a very low-calorie-ketogenic diet with a standard low-calorie diet in the treatment of obesity.	1	Spain	2		The inclusion criteria were, age 18–65 years, body mass index (BMI)>30, stable body weight in the previous 3 months, desire to lose weight, and history of failed dietary efforts. None of the participants had serious medical condition. The main exclusion criteria were, type 1 diabetes mellitus or insulin therapy, obesity induced by other endocrine disorders or by drugs, and use of any weight loss …	0	52	33	53	27	26	45	31	2	1	3	LC as control, VLCK as treatment								3				TG, TC, LDL, HDL,
Morgan et al., 1997	A low-fat diet supplemented with monounsaturated fat results in less HDL-C lowering than a very-low-fat diet.	0	Australia	2		all healthy apart from high serum cholesterol concentration by completing questionnaire	1	3	0	24	24	24		25	1	2	0	LF as control, VLF as treatment	64	23	10	49	23	26		1	2057	2055	1	TG, TC, LDL, HDL, LDL-HDL,
Morris et al., 2020	A food-based, low-energy, low-carbohydrate diet for people with type 2 diabetes in primary care: A randomized controlled feasibility trial.	1	UK	2	computer‐generated randomization list with 2:1 allocation, using random permuted blocks, stratified by general practice.	General practitioners searched electronic healthrecords for adults with type 2 diabetes and a body mass index (BMI)of at least 30 kg/m2 who had attended digital retinopathy screeningin the last 12 months, and invited them by letter to participate. Majorexclusion criteria were: history of an eating disorder; current use ofinsulin or sodium-glucose co-transporter-2 inhibitor therapy;HbA1c ≥93 mmol/…	0	12	3	33	12	21	67	35	2	1	2	Control and intervention				<26%			2	3				SBP, DBP, TG, TC, HDL, non-HDL, TC-HDL, Body weight,
Mousavi et al., 2023	The Effect of a Moderately Restricted Carbohydrate Diet on Cardiometabolic Risk Factors in Overweight and Obese Women With Metabolic Syndrome: A Randomized Controlled Trial.	1	Iran	1	randomization and blinding procedure is published elsewher	women with MetS according to US National Cholesterol Education Programme Adult Treatment Panel III guideline 25 who had overweight or obesity (BMI > 25 kg/m 2 ); age between 20 and 50 years; and not menopausal, pregnant, or lactating. In order to minimize the loss of follow-up, Tehran-based patients were included in the study. Exclusion criteria included evidence of liver, kidney, thyroid, and ga…	1	13	0	70	35	35	40	32	2	1	0	NWLD as control, MRCD as treatment	55	15	30	45	15	40	3	1	based on RMR		0	SBP, DBP, TG, TC, LDL, HDL, Body weight, BMI, Waist circumference, Hip circumference, Waist-hip ratio,
Noakes et al., 2005	Effect of an energy-restricted, high-protein, low-fat diet relative to a conventional high-carbohydrate, low-fat diet on weight loss, body composition, nutritional status, and markers of cardiovascular health in obese women.	1	Australia	1		To be eligible for the study, subjects had to be females between 20 and 65 y of age, have a body mass index (BMI; in kg/m2) between 27 and 40, and have no history of metabolic disease or type 1 or type 2 diabetes.	0	12	16	100	48	52	49	32	2	1	0	HC as control, HF as treatment	64	17	20	46	34	20		2	1338	1338	1	TG, TC, LDL, HDL, CRP, Fat mass, Lean mass, Fat-free mass,
Numao et al., 2013	Effects of a single bout of aerobic exercise on short-term low-carbohydrate/high-fat intake-induced postprandial glucose metabolism during an oral glucose tolerance test	0	Japan	0	a computer program, and the trials were separated by more than 1 week	All the participants were sedentary (no regular exercise habit), had no history of any metabolic and cardiovascular disease, were nonsmokers, and refrained from taking any medications or supplements known to affect metabolism.	1	0.5	0	11	11	11	27	22	0	0	0	ND as control, HFD as treatment	67	11	22	19	11	70	2	1	Dietary Reference Intakes for Japanese equation		0	TG, TC, LDL, HDL, TNF-a, IL-6, Body weight, BMI, Fat mass, Body fat percent,
Oliveira et al., 2023	Impact of a Low-Carbohydrate Compared with Low-Fat Breakfast on Blood Glucose Control in Type 2 Diabetes: A Randomized Trial.	1	Canada	2	Sealed Envelope, an online generator, with sex as a stratification factor and permuted block sizes of 6	Eligibility criteria included the following: 1) physician-diagnosed T2D of 1y;2) current HbA1c of <8.5% (69 mmol/L); 3) BMI: >25 kg/m2; 4) blood pressure of <160/ 99 mmHg;and 5)20–79 y old. Participants were excluded if they were 1) using exogenous insulin; 2) taking >2 glucose-lowering medications; 3) undergoing medical treatment of cancer, autoimmune or inflammatory disease, liver or kidney dis…	0	13	27	121	61	60	65	32	2	1	2	Breakfast only. LF as control, LC as treatment	51	18	31	7	21	72		1	450	465	1	Waist circumference,
OmniHeartCollaborativeResGrp 2005	Effects of protein, monounsaturated fat, and carbohydrate intake on blood pressure and serum lipids - Results of the OmniHeart randomized tria	0	USA	2	Randomization assignments were generated centrally by a computer program and were stratified by clinic.	Trial participants were generally healthy adults, aged 30 years and older, with a systolic blood pressure of 120 to 159 mm Hg or a diastolic blood pressure of 80 to 99 mm Hg. This range includes individuals with prehypertension (systolic, 120-139 mm Hg or diastolic, 80-89 mm Hg) and stage 1 hypertension (systolic, 140-159 mm Hg or diastolic, 90-99 mm Hg). Prehypertensive individuals are a group a…	1	6	16	164	164	164	54	30	2	2	0	HC as control, HP as treatment, change mean	58	15	27	48	25	27		2	2100	2100	1	SBP, DBP, TG, TC, LDL, HDL, non-HDL, Body weight,
Otten et al., 2016	Strong and persistent effect on liver fat with a Paleolithic diet during a two-year intervention	1	Sweden	1	The randomization was carried out by a statistician blinded to the study with a block size of four and an allocation ratio of 1:1.	We included women after menopause with a body mass index (BMI) above 27 kg m− 2. Exclusion criteria were smoking, hypertension, heart disease, diabetes, kidney disease, osteoporosis, thyroid disease, and medication with statins or beta-blockers, allergy to a key component of the intervention diets or consumption of a restricted diet.	0	104	41	41	16	25	61	32	2	1	0	LF as control, PD as treatment	55	15	30	30	30	40	3	3				SBP, DBP, TG, TC, LDL, HDL, Body weight, BMI, Fat mass, Body fat percent, Lean mass, Waist circumference, VAT (kg),
Parr et al., 2016	A randomized trial of high-dairy-protein, variable-carbohydrate diets and exercise on body composition in adults with obesity.	1	Australia	2	The stratification was by sex, age, and BMI to ensure equal numbers of subjects in each group	articipants (males and females aged 35-59 years, overweight or obese [BMI 27-40 kg/m2] and sedentary) were eligible to participate based on their responses to a validated medical screening questionnaire (19) and completing medical clearance as required (67% of the participant cohort; aged >45 years for males, >55 years for females, or >2 cardiac risk factors). Four participants were excluded thro…	0	8	20	61	32	29	47	33	2	1	3	High CHO as cntrol, mod CHO as treatment	55	30	15	30	30	40	3	1	1623	1599	1	TG, TC, LDL, HDL, Body weight, BMI, Fat mass, Body fat percent, Lean mass, Waist circumference, Waist-hip ratio,
Perissiou et al., 2020	The Effect of an 8 Week Prescribed Exercise and Low-Carbohydrate Diet on Cardiorespiratory Fitness, Body Composition and Cardiometabolic Risk Factors in Obese Individuals: A Randomised Controlled Trial.	1	Australia	2	Block randomization stratification by gender was undertaken,	Participants were included if they were aged between 18 and 50 years at enrolment; had a body mass index (BMI) in the range of 30–35 Kg m−2 and no history of bariatric surgery. Participants were excluded if they had been diagnosed of any metabolic or cardiovascular disorder; thyroid disease, autoimmune or neurological disease; had uncontrolled hypertension; were a smoker; were pregnant or breast-…	1	8	25	64	31	33	35	30	2	1	0	EX-CO as control, EX-LC as treatment								3				SBP, DBP, TG, TC, LDL, HDL, CRP, Body weight, Body fat percent
Peterson et al., 1995	Randomized crossover study of 40% vs. 55% carbohydrate weight loss strategies in women with previous gestational diabetes mellitus and non-diabetic women of 130-200% ideal body weight.	0	USA	1		The criteria include two or more values greater than two standard deviations above the mean glucose levels of a normal pregnant population given a 100 g oral glucose tolerance test [12]. The remaining 12 were normal overweight women who had documented normal glucose tolerance during their pregnancies. The women were recruited from our own population of patients and thus confirmation of the metabo…	0	6	32	25	25	25	36	38	2	1	0	HC as control, LC as treatment (GDM group)	55	20	25	40	20	40	3	1	based on weight		0	TG, TC, Body weight,
Pinsawas et al., 2024	Asian Low-Carbohydrate Diet with Increased Whole Egg Consumption Improves Metabolic Outcomes in Metabolic Syndrome: A 52-Week Intervention Study.	1	Thailand	2		To meet the inclusion criteria, participants had to be men or women between the ages of 18 and 60 y with BMI ≥25 kg/m2. The criteria for metabolic syndrome (MetS) are based on having three or more of the following risk factors: (1) waist circumference ≥ 80 cm in female and ≥ 90 cm in male; (2) fasting blood sugar ≥ 100 mg/dl; (3) triglyceride ≥ 150 mg/dl; (4) high-density lipoprotein cholesterol …	0	52	57	48	22	26	49			1	0	L calorie as control, White KD as treatment	43	20	37	35	24	41	3	3				SBP, DBP, TG, TC, LDL, HDL, TC-HDL, TNF-a, Body weight, Waist circumference,
Rajaie et al., 2013	Comparative effects of carbohydrate versus fat restriction on serum levels of adipocytokines, markers of inflammation, and endothelial function among women with the metabolic syndrome: a randomized cross-over clinical trial.	0	Iran	1		patients had to be nonpregnant, nonlactating, and nonsmoking women aged 20–65 years. We included women that had not followed special regimens in the last 3 months. Lack of any evidence of hepatic, renal, thyroid, and gastrointestinal tract diseases as well as diabetes, rheumatoid arthritis, lupus, sever infection, trauma, surgery, and allergy was also a criterion for inclusion. Those taking medic…	0	6	23	30	30	30	42	33	2	1	0	HC as control, MRC as treatment	60	17	23	45	17	38	3	1	1740	1729	1	CRP, e-Selectin, sICAM-1, sVCAM-1, Body weight, BMI,
Ranjan et al., 2017	Short-term effects of a low carbohydrate diet on glycaemic variables and cardiovascular risk markers in patients with type 1 diabetes: A randomized open-label crossover trial.	0	Denmark	2		Participants with insulin pump-treated type 1 diabetes underwent 1 week of the HCD and 1 week of the isocaloric LCD in random order.	0	1	0	10	10	10	48			2	1	HC as control, LC as treatment, change in m	51	21	28	10	30	60	1	3			1	SBP, DBP, TG, TC, LDL, HDL, VLDL, Body weight, BMI,
Rasmussen et al., 2007	Effect on 24-h energy expenditure of a moderate-fat diet high in monounsaturated fatty acids compared with that of a low-fat, carbohydrate-rich diet: a 6-mo controlled dietary intervention trial.	1	Denmark	2	a simple block randomization procedure with sex and initial BMI (below or above BMI 32) as stratification criteria.	The inclusion criteria for the study were age 18–35 y, BMI 28–36, body weight fluctuations of ≤ 3 kg over the previous 2 mo, and a nonsmoking status. Subjects were healthy, their systolic and diastolic blood pressures were <180 mm Hg and <100 mm Hg, respectively, and they took no regular medicine other than contraceptive pills. Subjects had no psychological disorders, no known or presumed abuse o…	0	26	27	27	15	12	28	28	1	1	0	LF as control, MUFA as treatment	60	15	25	40	15	45		1	2396	2394	1	Body weight, BMI, Fat mass, Fat-free mass,
Raygan et al., 2016	Comparative effects of carbohydrate versus fat restriction on metabolic profiles, biomarkers of inflammation and oxidative stress in overweight patients with Type 2 diabetic and coronary heart disease: A randomized clinical trial	1	Iran	2		Inclusion criteria were overweight patients aged 40-85 years old, BMI ≥ 25, having T2DM and CHD. Diagnosis of T2D and CHD was done based on the American Diabetes Association17 and the American Heart Association,18 respectively. Exclusion criteria were consuming antiobesity medications within the last 3 months, having an acute myocardial infarction and/or a cardiac surgery within the last 3 months…	0	8	14	56	28	28	63	31	2	1	2	HC as control, RC as treatment	60	15	25	46	15	39		1	1679	1652	1	TG, TC, LDL, HDL, TC-HDL, VLDL, CRP, Body weight, BMI,
Retterstøl et al., 2018	Effect of low carbohydrate high fat diet on LDL cholesterol and gene expression in normal-weight, young adults: A randomized controlled study.	1	Norway	2		Inclusion criteria were age 18 years or older, no chronic disease present, alcohol consumption less than 14 units per week and not following any particular dietary restrictions. Exclusion criteria were chronic diseases, regular use of medications (except oral contraceptives), blood pressure ≥140/90mm Hg, pregnant or lactating women.	0	3	23	30	15	15	25	22	0	0	0	control and LCHF as treatment	46	17	31	3	26	71	1	3	2007	2062	1	SBP, DBP, TG, TC, LDL, HDL, non-HDL, ApoA-1, ApoB, CRP, Body weight, BMI, Fat mass, Waist circumference, Body water,
Rodriguez-Villar et al., 2004	Comparison of a high-carbohydrate and a high-monounsaturated fat, olive oil-rich diet on the susceptibility of LDL to oxidative modification in subjects with Type 2 diabetes mellitus.	0	Spain	2	a computer-generated random number table, with stratification by sex.	Inclusion criteria were: body mass index < 35 kg/m^, serum HbAj^. < 8.0%, serum cholesterol < 7.2 mmol/1 and triglycerides < 3.0 mmol/1, treatment with diet or oral hypoglycaemic agents, and no intake of antioxidant vitamins or hypolipidaemic drugs. We excluded smokers, subjects with alcohol intake > 20 g per day or with a diagnosis of diabetic enteropathy, renal disease, thyroid disease, or drug…	0	6	15	22	22	22	61	28	1	2	2	CHO as control, MUFA as treatment (change m)	50	15	30	40	15	40	3	1			1	TG, TC, LDL, HDL, VLDL, ApoA-1, ApoB, Body weight, BMI, Fat-free mass, Waist circumference,
Röhling et al., 2020	Prediabetes Conversion to Normoglycemia Is Superior Adding a Low-Carbohydrate and Energy Deficit Formula Diet to Lifestyle Intervention-A 12-Month Subanalysis of the ACOORH Trial.	1	Europe	2	The randomisation procedure was based on a block randomisation with block length six and allocation ratio 2:1.	Individuals without diabetes; aged 21–65 years; with a BMI of 27–35 kg/m2; a waist circumference (WC) of 88 cm ( 102 cm) for females (males); and, in addition, at least one of the following co-morbidities: (1) fasting blood glucose (FBG) 100–125 mg/dl, (2) triglycerides 150–400 mg/dl, (3) high-density lipoprotein (HDL)-cholesterol (HDL-C) < 40 mg/dl, or (4) untreated systolic (diastolic) blood pr…	0	12	34	73	28	65	53	32	2	1	0	CON and INT								3				SBP, DBP, TG, TC, LDL, HDL, Body weight, BMI, Fat mass, Lean mass, Waist circumference,
Ruth et al., 2013	Consuming a hypocaloric high fat low carbohydrate diet for 12 weeks lowers C-reactive protein, and raises serum adiponectin and high density lipoprotein-cholesterol in obese subjects.	1	USA	2	block randomization with block sizes of 4 and 6.	Obese subjects (BMI 29.0–44.6 kg/m2) were recruited. Individuals with cardiovascular disease, type 2 diabetes with HbA1C > 8.0% and on anti-diabetes medication, recent body weight loss (≥ 3% within 3 months), weight loss medication use within 4 weeks (phentermine, orlistat, or sibutramine), eating disorder, renal or hepatic disease, prior bariatric surgery, pregnancy, tobacco use, thyroid disorde…	0	12	40	33	15	18				1	0	LFHC as control, HFLC as treatment	56	22	25	10	34	56	1	3	1439	1532	0	SBP, DBP, TG, TC, LDL, HDL, FMD%, CRP, BMI, Fat mass, Body fat percent, Waist-hip ratio,
Sacks et al., 2014	Effects of high vs low glycemic index of dietary carbohydrate on cardiovascular disease risk factors and insulin sensitivity: the OmniCarb randomized clinical trial.	0	USA	2		Eligibility criteria were age 30 years or older; systolic blood pressure 120 to 159 mm Hg and diastolic, 70 to 99 mm Hg; and body mass index (BMI) 25 or higher (calculated as weight in kilograms divided by height in meters squared). Exclusion criteria included having cardiovascular disease, diabetes, or chronic kidney disease; taking medication that lowers blood pressure or lipids; and having a f…	1	5	14	301	301	301	53			1	0	Low GI- HC as control, LC as treatment	58	15	27	40	23	37	3	3	2000	2000	1	SBP, TG, LDL, HDL,
Samaha et al., 2003	A low-carbohydrate as compared with a low-fat diet in severe obesity.	1	USA	2	e used stratified randomization, with blocking within strata	Inclusion criteria were an age of at least 18 years and a body-mass index (the weight in kilograms divided by the square of the height in meters) of at least 35. Exclusion criteria were a serum creatinine level of more than 1.5 mg per deciliter (132.6 µmol per liter); hepatic disease; severe, life-limiting medical illness; inability of diabetic subjects to monitor their own glucose levels; active…	0	26	35	132	68	64	53	43	2	1	3	LF as control, LC as treatment	51	16	33	37	22	41	3	3	1576	1630	1	TG, TC, LDL, HDL,
Sargrad et al., 2005	Effect of high protein vs high carbohydrate intake on insulin sensitivity, body weight, hemoglobin A1c, and blood pressure in patients with type 2 diabetes mellitus.	1	USA	2	a stratified randomization procedure	Twelve obese inner-city patients with type 2 diabetes (nine females, three males) were recruited through local advertisements for this study. Using a stratified randomization procedure, six subjects were assigned to the high-protein group and six to the high-carbohydrate group. Both groups were well matched with respect to sex, age, body composition, hemoglobin A1c (HbA1c), blood pressure, and pl…	0	8	0	12	6	6	47	34	2	1	2	HC as control, HP as treatment	51	19	30	43	27	30	3	2	1371	1274	0	TG, TC, LDL, HDL,
Saslow et al., 2017	Twelve-month outcomes of a randomized trial of a moderate-carbohydrate versus very low-carbohydrate diet in overweight adults with type 2 diabetes mellitus or prediabetes.	1	USA	2		Eligibility criteria included being aged 18 or older, overweight (body mass index (BMI) of 25 or above), with a current glycated hemoglobin (HbA1c) level over 6.0%. We excluded participants who were currently using insulin or taking more than three glucose-lowering agents	0	52	15	34	18	16				1	2	MCCR as control, LCK as treatment								3	1681	1535	0	SBP, DBP, TG, LDL, HDL, TG-HDL, CRP, Body weight, BMI,
Saslow et al., 2014	A randomized pilot trial of a moderate carbohydrate diet compared to a very low carbohydrate diet in overweight or obese individuals with type 2 diabetes mellitus or prediabetes.	1	USA	2	randomly assigned following block randomization procedures (computerized random numbers in blocks of four)	To be eligible for inclusion in the study, participants needed to be aged 18 or over with a diagnosis of type 2 diabetes mellitus (HbA1c$6.5) or prediabetes with an HbA1c above 6.0 [8]. Participants also needed to have a body mass index (BMI) of 25 or above, be willing to eat either diet, and have sufficient control over their food to follow the intervention instructions. Exclusion criteria inclu…	0	13	6	33	18	15	60			1	2	MCCR as control, LCK as treatment	18	20	35	8	24	58	1	3	1380	1694	0	SBP, DBP, TG, LDL, HDL, CRP, Body weight, BMI,
Saslow et al., 2023	Comparing Very Low-Carbohydrate vs DASH Diets for Overweight or Obese Adults With Hypertension and Prediabetes or Type 2 Diabetes: A Randomized Trial.	1	USA	2	We randomized participants to 1 of 4 groups using a 1:1:1:1 ratio. We stratified by body mass index (<30 kg/m2 or ≥30 kg/m2) and sex (male or female).	Inclusion criteria included age 21 to 70 years, glycated hemoglobin (HbA1c) ≥5.7% within the previous 12 months, a body mass index of 25 to 50 kg/m2, ability to engage in light physical activity, and a systolic BP (SBP) of ≥130 mm Hg as measured in our laboratory using an average of 3 measurements with an Omron Professional IntelliSense Blood Pressure Monitor (HEM-907XL; Omron Healthcare Inc). We…	0	16	11	48	25	23	59	36	2	1	2	DASH as control, VLC as treatment								3				SBP, Body weight,
Segal-Isaacson et al., 2004	A randomized trial comparing low-fat and low-carbohydrate diets matched for energy and protein.	0	USA	1		Participants were limited to a relatively homogenoussample of overweight or obese postmenopausal women whohad a waist-to-hip ratio of at least 0.8 and a BMI of at least28 kg/m2 and _x0003_40 kg/m2 to maximize potential effects andminimize hormonal variability. The maximum weight waslimited to _x0001_250 lb, because this was the limit of the PhilipsNT 1.5 T Clinical Magnetic Resonance system. Excl…	1	6	0	4	4	4				1	0	LF as control, VLC as treatment (change m)	50	30	20	5	30	65	1	1	based on REE		0	TG, TC, LDL, HDL,
Seshadri 2004	A randomized study comparing the effects of a low-carbohydrate diet and a conventional diet on lipoprotein subfractions and C-reactive protein levels in patients with severe obesity.	1	USA	2	e used stratified randomization, with blocking within strata	Inclusion criteria were an age of at least 18 years and a body-mass index (the weight in kilograms divided by the square of the height in meters) of at least 35. Exclusion criteria were a serum creatinine level of more than 1.5 mg per deciliter (132.6 µmol per liter); hepatic disease; severe, life-limiting medical illness; inability of diabetic subjects to monitor their own glucose levels; active…	0	26	41	78	35	43	55	44	2	1	3	conventional as control, LC as treatment	50	16	33	32	25	43	3	3	1581	1416	0	TG, TC, LDL, HDL,
Sharman et al., 2004	Very low-carbohydrate and low-fat diets affect fasting lipids and postprandial lipemia differently in overweight men.	0	USA	0		Overweight (percentage body fat 25%) but otherwise healthy men (n 15) volunteered to participate in this investigation. Their physical characteristics were (mean SD); age, 33.2 11.3 y; body mass, 109.1 17.8 kg; body fat, 34.9 5.2%; and BMI, 34.3 5.6 kg/m2. The subjects had been weight stable for the past month ( 2 kg), were not adhering to special diets, were not regular consumers of nutritional …	0	6	0	15	15	15	33	34	2	1	0	LF as control, LC as treatment, change m	55	20	25	10	30	60	1	3	2596	1857	0	TG, TC, LDL, HDL, TC-HDL, TG-HDL,
Skytte et al., 2019	A carbohydrate-reduced high-protein diet improves HbA<ovid:inf>1c</ovid:inf> and liver fat content in weight stable participants with type 2 diabetes: a randomised controlled trial	0	Denmark	2	Block randomisation was applied with block sizes of two and balanced to ensure allocation in a 1:1 ratio.	Inclusion criteria were: men and women with type 2 diabetes [14], HbA1c 48– 97 mmol/mol (6.5–11%), age >18 years, haemoglobin >6/>7 mmol/l (women/men) and eGFR >30 ml min−1 (1.73 m)−2. Range of eGFR was 56 ml min −1 (1.73 m)−2 to >90 ml min−1 (1.73 m)−2. The lower HbA1c inclusion criterion was adjusted from the initial 58 mmol/mol (7.5%) to 48 mmol/mol (6.5%) to facilitate recruitment. Exclusion …	1	6	7	14	14	14	64	30	2	2	2	HC as control, HP as treatment	50	17	33	30	30	40	3	3			1	SBP, DBP, TG, TC, LDL, HDL, non-HDL, ApoA-1, ApoB, ApoB-ApoA1, Body weight, BMI, Body fat percent, Waist circumference
Stern et al., 2004	The effects of low-carbohydrate versus conventional weight loss diets in severely obese adults: one-year follow-up of a randomized trial.	1	USA	2	pre-established algorithm generated from a random set of numbers	Participants were recruited from the outpatient practices of the Philadelphia Veterans Affairs Medical Center and included persons 18 years of age and older with a body mass index (BMI) of 35 kg/m2 or greater. The exclusion criteria were a serum creatinine level greater than 133 mol/L ( 1.5 mg/dL), hepatic disease, severe life-limiting medical illness, inability to self-monitor glucose levels, or…	0	52	34	87	43	44	55	43	2	1	3	HC (1822) as control, LC as treatment (1462)	50	16	34	33	20	58	3	3	1822	1462	0	SBP, DBP, TG, TC, LDL, HDL,
Stoernell et al., 2008	Short-term changes in lipoprotein subclasses and C-reactive protein levels of hypertriglyceridemic adults on low-carbohydrate and low-fat diets.	1	USA	2		Exclusion criteria were as follows: TG concentrations N6.78 mmol/L, renal insufficiency, liver disease, type 2 diabetes mellitus, currently on a weight loss regimen, and on a low-CHO or low-fat diet at time of the study initiation.	0	8	18	23	13	10	52	33	2	2	0	LF as control low-CHO as treatment	55	15	30	15	25	60	2	3			0	TG, TC, LDL, HDL, CRP,
Sun et al., 2019	Non-Energy-Restricted Low-Carbohydrate Diet Combined with Exercise Intervention Improved Cardiometabolic Health in Overweight Chinese Females.	1	China	1		The inclusion criteria were as follows: (1) between the age of 18 to 30 years old; (2) body mass index (BMI) 23 kg/m2 [25]; (3) maintenance of a stable body weight in the past six months (variation of less than 2 kg); (4) sedentary lifestyle, not involved in any regular or structured exercise programs in the past 6 months; and (5) healthy (no endocrine, metabolic, osteoarticular, or heart disease…	0	4	17	30	15	15	21	25	1	1	0	CON as control, LC-CON as treatment				10	25	62	1	3	ad libitum		0	TG, TC, LDL, HDL, Body weight, BMI, Waist circumference, Waist-hip ratio,
Sun et al., 2023	The effect of dietary carbohydrate and calorie restriction on weight and metabolic health in overweight/obese individuals: a multi-center randomized controlled trial.	1	China	2		Te inclusion criteria were an age of 18–65 years and a body mass index (the weight in kilograms divided by the square of the height in meters) of at least 24 kg/ m2 . Individuals were excluded if they had a history of diabetes mellitus, cardiovascular and cerebrovascular disease, uncontrolled hypertension, gastrointestinal tract disorders, chronic hepatitis, gastrointestinal surgery, and allergie…	0	12	14	298	146	152	34	30	2	1	0	NC as control, LC as treatment	48	20	32	17	33	50	2	3	1200-1500	1200-1500	0	HDL, Waist circumference,
Swenson et al., 2007	The effect of a low-carbohydrate, high-protein diet on post laparoscopic gastric bypass weight loss: a prospective randomized trial.	1	USA	2		patients undergoing gastric bypass surgery at the University of Virginia hospital	0	26	26	32	13	19	41	48	2	1	3	LF as control, LCHP as treatment			<35g/day					3				Fat mass, Fat-free mass
Tay et al., 2008	Metabolic effects of weight loss on a very-low-carbohydrate diet compared with an isocaloric high-carbohydrate diet in abdominally obese subjects.	1	Australia	2	subjects were matched for age, gender, and BMI and randomly assigned	ages 18 to 65 years, with abdominal obesity and the presence of at least 1 additional metabolic syndrome risk factor (14) were recruited by public advertisement. Exclusion criteria included a history of liver, cardiovascular, peripheral vascular, respiratory, or gastrointestinal disease; diabetes, or a malignancy.	0	24	25	88	43	45	50	34	2	1	0	HC as control (6000kj), VLCHF as treatment (6000kj)	46	24	30	4	35	61	1	3			1	SBP, DBP, TG, TC, LDL, HDL, ApoB, CRP,
Tay et al., 2014a	LONG-TERM EFFECTS OF A LOW CARBOHYDRATE, LOW SATURATED FAT DIET VERSUS A CONVENTIONAL HIGH CARBOHYDRATE, LOW FAT DIET IN TYPE 2 DIABETES: A RANDOMISED TRIAL	1	Australia	2	using random varying block sizes before random computer-generated assignment	Exclusion criteria were type-1 diabetes; preexisting renal disease (eGFR<60mL/min/1.73m2, elevated SCr>120mmol/l, and/or albumin excretion rate (AER)>300mg/24h); abnormal liver function; any significant endocrinopathy (other than stable treated thyroid disease); history of malignancy, respiratory, gastrointestinal, or CVD; pregnancy/lactation; history of/or current eating disorder or smoking.	0	52	32	115	57	58	58	35	2	1	2	HC as control, LC as treatment	53	17	30	14	28	58	2	3				SBP, DBP, Body weight,
Tay et al., 2014b	A very low-carbohydrate, low- saturated fat diet for type 2 diabetes management: A randomized trial.	1	Australia	2	using random varying block sizes before random computer-generated assignment	Exclusion criteria were type 1 diabetes; proteinuria (urinary albuminto-creatinine ratio $30 mg/mmol); impaired renal function (eGFR ,60 mL/min);abnormalliverfunction(alanine aminotransferase [ALT],aspartateaminotransferase [AST], or g-glutamyl transferase [GGT] $2.5 times the normal upper limit) assessed at screening; any significant endocrinopathy (other than stable treated thyroid disease); hi…	0	24	19	93	47	46	58	34	2	1	2	HC as control, LC as treatment (1429 kcal)	53	17	30	14	28	58	2	3	individulized		0	SBP, DBP, TG, TC, LDL, CRP, Body weight, BMI, Fat mass, Fat-free mass, Waist circumference,
Tay et al., 2015	Comparison of low- and high-carbohydrate diets for type 2 diabetes management: a randomized trial.	1	Australia	2	using random varying block sizes before random computer-generated assignment	Exclusion criteria were as follows: type 1 diabetes; impaired renal function, proteinuria, or abnormal liver function assessed at screening; any overt endocrinopathy (other than stable treated thyroid disease); history of malignancy; respiratory disease, gastrointestinal disease, or CVD; pregnancy or lactation; and a history of an eating disorder or smoking or having a current eating disorder or …	0	52	40	78	37	41	58	35	2	1	2	HC as control, LC as treatment (1429 kcal)	53	17	30	14	28	58	2	3	1489	1705	0	SBP, DBP, TG, LDL, HDL, CRP, BMI, Fat-free mass, Waist circumference,
Tay et al., 2018	Effects of an energy-restricted low-carbohydrate, high unsaturated fat/low saturated fat diet versus a high-carbohydrate, low-fat diet in type 2 diabetes: A 2-year randomized clinical trial.	1	Australia	2	using random varying block sizes before random computer-generated assignment	Exclusion criteria were as follows: type 1 diabetes; impaired renal function, proteinuria, or abnormal liver function assessed at screening; any overt endocrinopathy (other than stable treated thyroid disease); history of malignancy; respiratory disease, gastrointestinal disease, or CVD; pregnancy or lactation; and a history of an eating disorder or smoking or having a current eating disorder or …	0	104	47	61	28	33	58	35	2	1	2	HC as control, LC as treatment (1429 kcal)	53	17	30	14	28	58	2	3	1757	1707	1	SBP, DBP, TC, LDL, HDL, FMD%, CRP, Body weight, BMI, Fat mass, Fat-free mass, Waist circumference,
Teng et al., 2017	Effects of exchanging carbohydrate or monounsaturated fat with saturated fat on inflammatory and thrombogenic responses in subjects with abdominal obesity: A randomized controlled trial	0	Malaysia	2	Subjects were blinded and randomly allocated using Excel software.	Abdominally obese males and females (waist circumference >90 cm for male, >80 cm for female), age 20e60 y were included. Subjects with a medical history of cardiovascular disease, diabetes, dyslipidemia; current use of antihypertensive or lipid lowering medication; plasma cholesterol >6.5 mmol/L, triacylglycerol [14] >4.5 mmol/L; alcohol intake exceeding a moderate intake (>28 units per week); pr…	1	6	13	18	18	18	33	29	1	1	0	CARB as control, MUFA as treatment. Mean m	62	14	24	55	14	31		1	2000	2000	1	SBP, DBP, TG, TC, LDL, HDL, TC-HDL, VLDL, ApoA-1, ApoB-ApoA1, CRP, IL-6, e-Selectin,
Thomsen et al., 2022	Dietary carbohydrate restriction augments weight loss-induced improvements in glycaemic control and liver fat in individuals with type 2 diabetes: a randomised controlled trial.	1	Denmark	2	Randomisation was performed in blocks of random size by an unrelated third party using R (extension package ‘blockrand’, Version 3.6.0; R, Boston, MA, USA) to generate a randomisation list.	Eligible participants were adults with BMI >25 kg/m2diagnosed with type 2 diabetes, an HbA1c of 48–97 mmol/mol (6.5–11.0%), and who were receiving glucose-lowering therapy restricted to metformin or dipeptidyl peptidase-4 (DPP-4) inhibitors. Initial inclusion criteria for HbA1c (>53 mmol/mol [7.0%]) and BMI (>27 kg/m2) were lowered prior to study initiation to facilitate recruitment. Exclusion cr…	1	6	7	67	33	34	67	33	2	1	2	Conventional as control, CRHP as treatment	50	17	33	30	30	40	3	3	based on REE		0	TG, TC, LDL, HDL, non-HDL, ApoA-1, ApoB, ApoB-ApoA1, Body weight, BMI, Fat mass, Body fat percent, Fat-free mass, Waist circumference,
Thomsen et al., 2025	Replacing dietary carbohydrate with protein and fat improves lipoprotein subclass profile and liver fat in type 2 diabetes independent of body weight: evidence from 2 randomized controlled trials.	1	Denmark	2	Randomization list generated in R (R Core Team, 2023).	We excluded individuals with renal disease (estimated glomerulus filtration rate of <30 mL/min/1.73 m2 or urine albumin/creatinine ratio of >300 mg/g), anemia (hemoglobin of <7 mmol/L and <6 mmol/L for males and females, respectively), critical illness, treatment with injectable diabetes medications or systemic corticosteroids, severe food allergy or intolerance, severe gut disease, or alcohol de…	1	6	7	67	33	34				1	2	Conventional as control, CRHP as treatment	50	17	33	30	30	40	3	3			1	TG,
Thomson et al., 2010	Changes in body weight and metabolic indexes in overweight breast cancer survivors enrolled in a randomized trial of low-fat vs. reduced carbohydrate diets.	1	USA	1		Eligibility criteriaincluded body mass index (BMI) of >25 kg/m2 and <35 kg/m2 ,no recent history of signiﬁcant weight loss or enrollment ina commercial weight loss program during the previous 12 mo,and no current medically prescribed diet therapy. In addition, allsubjects had normal renal and hepatic function and no historyof diabetes or signiﬁcant cardiovascular disease.	0	24	7	40	21	19	58	31	2	1	0	LF as control, LC as treatment	60	20	20	44	21	35	3	1	1517	1523	0	SBP, DBP, TG, TC, LDL, HDL, TC-HDL, CRP, Body weight, BMI, Body fat percent, Lean mass, Waist-hip ratio,
Thorning et al., 2015	Diets with high-fat cheese, high-fat meat, or carbohydrate on cardiovascular risk markers in overweight postmenopausal women: a randomized crossover trial.	0	Denmark	1	using website random-sequence software (http://www.randomization.com).	Inclusion criteria were as follows: female sex, postmenopausal .1 y, 45–68 y of age, BMI (in kg/m2) from 25 to 32, total cholesterol concentration .4.5 and ,7 mmol/L, and systolic blood pressure ,160 mm Hg or diastolic blood pressure ,100 mm Hg. Reasons for exclusions were as follows: chronic diseases, milk or nut allergy, use of dietary supplements ,2 mo before and during the entire study period…	1	2	26	14	14	14				1	0	CArB as control, MEAT as treatment	62	15	23	49	15	36		1			1	TG, TC, LDL, HDL, TC-HDL, ApoA-1, ApoB, ApoB-ApoA1,
Turton et al., 2023	Effects of a low-carbohydrate diet in adults with type 1 diabetes management: A single arm non-randomised clinical trial.	0	Australia	2		Eligible participants were aged 18–70 years with a body mass index (BMI) between 18.5–39.9 kg/m 2 , confirmed diagnosis of T1D(�6months), using multiple daily insulin injections or an insulin pump, and an HbA1c>7.0%(>53mmol/mol). Participants were required to provide written evidence of their HbA1c result (e.g., pathology report, specialist letter) measured within three months of screening, and w…	0	12	20	16	16	16	43			2	1	post-control, and LC as treatment, change m	36	19	37	12	26	58	2	3	2270	1938	0	SBP, DBP, TG, TC, LDL, HDL, Body weight, BMI, Waist circumference,
Tzenios et al., 2022	Examining the Efficacy of a Very-Low-Carbohydrate Ketogenic Diet on Cardiovascular Health in Adults with Mildly Elevated Low-Density Lipoprotein Cholesterol in an Open-Label Pilot Study	0	Canada	2		Exclusions were as follows: unable to give informed consent; women who were pregnant, breastfeeding, or planning to become pregnant, menopausal, postmenopausal; following a diet; diabetes or hypertension; used hypertensive medication; a significant major cardiovascular event in the past 6 months assessed by the MD; kidney or liver diseases assessed by the MD; corticosteroids, opioid pain medicati…	0	20	21	11	11	11	40	26	1	2	0	pre and post-KD as treatment	37	19	44	5	25	70	1	3	2206	1755	0	CRP,
Valsdottir et al., 2020	Low-Carbohydrate High-Fat Diet and Exercise: Effect of a 10-Week Intervention on Body Composition and CVD Risk Factors in Overweight and Obese Women-A Randomized Controlled Trial	1	Norway	1	online computer-generated (www.randomizer.org).	Eligibility criteria for the study were as follows: sedentary premenopausal Caucasian women, BMI 26.9–36.1, age 33–47 and living close to, or in Oslo. Exclusion criteria were pregnancy or breast-feeding, smoking or tobacco use, previous medical history of CVD, diabetes, endocrine disorder or kidney disease, and use of lipid-lowering or diabetes medication.	0	10	7	29	15	14	40	31	2	1	0	Normal as control, LCHF as treatment	48	20	32	14	24	62	2	3				TG, TC, LDL, HDL, TC-HDL, Fat mass, Body fat percent, Lean mass, Waist-hip ratio, VAT (kg),
Valsdottir et al., 2023	Effect of aerobic exercise and low-carbohydrate high-fat diet on glucose tolerance and android/gynoid fat in overweight/obese women: A randomized controlled trial	1	Norway	1	a computer-generated randomization (www.randomizer.org).	Inclusion criteria were sedentary premenopausal Caucasian women, aged 33–47 years, body mass index (BMI) 26.5–36.5 kg m−2, living close to or in Oslo. Exclusion criteria were pregnancy or breast-feeding, previous medical history of CVD, diabetes, endocrine disorder, kidney disease, smoking or tobacco use, and use of lipid-lowering or diabetes medication.	0	10	7	29	15	14	40	31	2	1	0	Normal as control, LCHF as treatment	48	20	32	14	24	62	2	3	the Harris-Benedict		0	SBP, DBP, Body weight, BMI, Fat mass, Lean mass, Waist-hip ratio,
Veum et al., 2017	Visceral adiposity and metabolic syndrome after very high-fat and low-fat isocaloric diets: a randomized controlled trial.	1	Norway	0	randomly assign by drawing ballots and blocking with block sizes of 2.	Exclusion criteria were severe diseases, including inflammatory bowel diseases, known food allergies, regular medication (except for alkalizing gastric buffers), attempts at systematic weight reduction over the previous 6 mo, and/or regularly consuming .2 alcohol units/wk. To further promote a homogeneous group, only men between 30 and 50 y of age were included.	0	12	5	38	18	20		33	2	1	3	LFHC as control, VHFLC as treatment	53	17	30	10	17	73	1	1	2091	2091	1	SBP, DBP, TG, TC, LDL, HDL, TC-HDL, TG-HDL, BMI, Fat mass, Body fat percent, Fat-free mass, Waist circumference,
Volek et al., 2004	Comparison of a very low-carbohydrate and low-fat diet on fasting lipids, LDL subclasses, insulin resistance, and postprandial lipemic responses in overweight women.	0	USA	1		All sub-jects were nonsmokers, not prescribed any medication knownto affect serum lipoproteins, and premenopausal	0	4	0	13	13	13	34	30	2	1	3	LF as control, LC as treatment, change m	55	20	25	10	30	60	1	3	1243	1288	1	TG, TC, LDL, HDL, TC-HDL, TG-HDL,
Wachsmuth et al., 2022	The Impact of a High-Carbohydrate/Low Fat vs. Low-Carbohydrate Diet on Performance and Body Composition in Physically Active Adults: A Cross-Over Controlled Trial.	0	Germany	2	an appropriate randomization was not possible due to the restrictions, which COVID-19 made abruptly necessary.	Participants were between 18 and 41 years old, with normal nutritional behavior and had a body mass index of 18–27 kg/m2.	0	3	0	18	18	18	25	22	0	2	3	HC as control, LC/KD as treatment	75	15	10	13	15	77	2	1				TG, TC, LDL, HDL, CRP, Body weight, Body fat percent, Lean mass
Wal et al., 2007	Moderate-carbohydrate low-fat versus low-carbohydrate high-fat meal replacements for weight loss.	1	USA	2	A randomized block procedure, to ensure equal gender representation across groups	18 and 65 years of age, with a body mass index (BMI) of ]25 kg/m 2, and less than a6.82 kg weight loss in the preceding 3 months. Exclusion criteria included pregnancy,lactation, intent to conceive, active eating disorders, significant cardiac disease,uncontrolled hypertension, elevated liver function tests, high creatinine levels, anemia,diabetic retinopathy or uncontrolled diabetes, alcohol or …	0	4	9	86	44	42	50	35	2	1	0	Control, LC as treatment								3				Body weight, BMI, Body fat percent, Waist circumference, Hip circumference,
Walker et al., 1996	Body fat distribution and non-insulin-dependent diabetes: comparison of a fiber-rich, high-carbohydrate, low-fat (23%) diet and a 35% fat diet high in monounsaturated fat.	0	Australia	1		All women were postmenopausal. Mean time from diagnosis of diabetes in these subjects was 7.3 ± 2.7 y.	0	13	0	16	16	16	62	28	1	2	2	HCLF as control, MF as treatment	59	21	20	39	21	40		1	1553	1577	1	Body weight, BMI, Fat mass, Lean mass, Waist circumference, Hip circumference, Waist-hip ratio,
Wan et al., 2017	Effects of Macronutrient Distribution on Weight and Related Cardiometabolic Profile in Healthy Non-Obese Chinese: A 6-month, Randomized Controlled-Feeding Trial.	1	China	2		We recruited healthy young adults (aged 18–35 years, body mass index <28) who lived in the university campus or the hospital.	1	26	20	202	101	101	24	22	0	0	0	HC as control, LC as treatment	66	14	20	46	14	40		1			1	SBP, DBP, TG, TC, LDL, HDL, non-HDL, TC-HDL, ApoB,
Weber et al., 2022	Effects of Carbohydrate Restriction on Body Weight and Glycemic Control in Individuals with Type 2 Diabetes: A Randomized Controlled Trial of Efficacy in Real-Life Settings.	1	Denmark	2	Participants were randomized in a 1:1 ratio in random block sizes by a third-party using R	The original study population consisted of men and women (>18 years of age) with overweight or obesity (body mass index > 25 kg/m2), T2DM as defined by current American Diabetes Association guidelines, and HbA1c between 48 mmol/mol (6.5%) and 97 mmol/mol (11%) [12]. Participants were excluded if suffering from critical illness including earlier or ongoing severe cardiac or gastrointestinal illnes…	1	6	18	59	31	28	67	33	2	1	2	Cd as control, CRHP as treatment	50	17	33	30	30	40	3	3	1739	1983	0	TG, TC, LDL, HDL, non-HDL, ApoA-1, ApoB, ApoB-ApoA1, Body weight, BMI,
Wekesa et al., 2016	Influence of a low-carbohydrate diet on endothelial microvesicles in overweight women.	0	Ireland	1		The inclusion criteria were women in theirlate reproductive or post-menopausal years, a BMI between 25 and30 kg·m−2 and not having engaged in dieting practices in theprevious 6 months. Exclusion criteria included participation inintense physical activity (>3 times per week of vigorous physicalactivity); high alcohol consumption (>14 units weekly); currentlypregnant, lactating, or taking hormone r…	0	24	0	24	24	24	48	28	1	1	0	ND as control, LCD as treatment	44	17	39	28	23	49	3	3	1626	1228	0	SBP, DBP, TG, TC, LDL, HDL, ApoA-1, ApoB, CRP, e-Selectin, sICAM-1, sVCAM-1, Body weight, BMI, Waist circumference,
White et al., 2007	Blood ketones are directly related to fatigue and perceived effort during exercise in overweight adults adhering to low-carbohydrate diets for weight loss: a pilot study.	1	USA	2	participants were stratified by age, sex, and body mass index	Sedentary, overweight volunteers (aged 20 to 60 years and body mass index 25 [calculated as kg/m2]) were recruited. participants were free of diagnosed disease, did not smoke, and did not routinely take prescription medications. Women participants were screened for pregnancy.	1	2	0	19	10	9	38			1	0	Control, KD as treatment	40	30	30	5	30	65		1				Body weight, BMI, Fat mass,
Wolever et al., 2003	Long-term effect of varying the source or amount of dietary carbohydrate on postprandial plasma glucose, insulin, triacylglycerol, and free fatty acid concentrations in subjects with impaired glucose tolerance.	1	Canada	2	randomly assigned by coin toss, with stratification for age, sex, and BMI	Men and nonpregnant women with IGT, aged 30–65 y, and with body mass indexes (in kg/m2) <40 and serum triacylglycerols <10mmol/L were eligible to participate.	1	17	0	22	11	11	57	30	2	2	3	High-GI HC as control, MUFA as treatment	55	15	30	45	15	40		1				Body weight,
Wolever et al., 2008	The Canadian Trial of Carbohydrates in Diabetes (CCD), a 1-y controlled trial of low-glycemic-index dietary carbohydrate in type 2 diabetes: no effect on glycated hemoglobin but reduction in C-reactive protein.	1	Canada	2	Randomization (generated by computer with the random seed chosen from a table of random numbers) and the preparation of the sealed envelopes	Menornonpregnant womenwithT2DM[fastingplasmaglucose 7.0mmol/Lorplasmaglucose 11.1mmol/L2haftera 75-g oral-glucose-tolerance test (OGTT) on 1 occasion within 2 mo of randomization] that was managed by diet alone were recruited. Subjects were 35–75 y old and had HbA1c 130% of the upperlimitofnormalandabodymassindex(BMI;inkg/m2) of 24 to 40. Exclusion criteria were the use of insulin or any hypoglyc…	1	52	20	209	103	106	59	30	2	1	2	High-GI HC as control, low-CHO as treatment	50	20	30	40	20	40	3	1	1845	2020	0	SBP, TG, TC, LDL, HDL, ApoA-1, ApoB, CRP, Body weight, Waist circumference,
Wycherley et al., 2010	Long-term effects of weight loss with a very low carbohydrate and low fat diet on vascular function in overweight and obese patients.	1	Australia	2		118 volunteers (122 re-cruited, four withdrew prior to randomization) aged24–64 years and BMI between 26 and 43 kg m)2,with abdominal obesity and at least one additionalmetabolic syndrome risk factor [30], were random-ized to consume either an energy-restricted LC diet(n = 57) or an isocaloric conventional LF diet (n = 61)for 52-weeks. Exclusion criteria were a history of li-ver, cardiovascular, …	0	52	54	49	23	26	50	34	2	1	0	LC as control, LF as treatment	46	24	30	4	35	61	1	3				TG, TC, LDL, HDL, e-Selectin, sICAM-1, sVCAM-1
Wycherley et al., 2016	Long-term effects of weight loss with a very-low carbohydrate, low saturated fat diet on flow mediated dilatation in patients with type 2 diabetes: A randomised controlled trial.	1	Australia	2	randomised by computer generated assignment		0	52	32	115	57	58	58	36	2	1	2	HIghCHO as control, Low CON as treatment	53	17	30	14	28	58	2	3			1	FMD%, Body weight,
Yamada et al., 2014	A non-calorie-restricted low-carbohydrate diet is effective as an alternative therapy for patients with type 2 diabetes.	1	Japan	2		We recruited patients with type 2 diabetes who were being treated in our outpatient clinic who had received guidance regarding calorie restriction at least once and whose HbA1c level at enrolment was 6.9-8.4%, suggesting that their blood glucose level was not adequately controlled. Patients with proteinuria of >1.0 g/day, a serum creatinine level of >132 μmol/L (men) or 106 μmol/L (women), an asp…	0	26	0	24	12	12	63	25	1	2	2	CR as control, LC as treatment	51	32	17	30	45	25	3	3	based on weight		0	SBP, DBP, TG, LDL, HDL, Body weight, BMI,
Yancy Jr et al., 2004	A low-carbohydrate, ketogenic diet versus a low-fat diet to treat obesity and hyperlipidemia: a randomized, controlled trial	1	USA	2		Inclusion criteria were age 18 to 65 years,body mass index of 30 to 60 kg/m2, desire to lose weight,elevated lipid levels (total cholesterol level _x0001_ 5.17 mmol/L[_x0001_200 mg/dL], low-density lipoprotein [LDL] cholesterollevel _x0001_ 3.36 mmol/L [_x0001_130 mg/dL], or triglyceride lev-el _x0001_ 2.26 mmol/L [200 mg/dL]), and no serious medicalcondition. Exclusion criteria were use of any p…	0	24	34	79	34	45	45	34	2	1	3	LF as control, LC as treatment	52	19	29	8	26	68		3				Body weight, BMI,
Yancy Jr et al., 2010	A randomized trial of a low-carbohydrate diet vs orlistat plus a low-fat diet for weight loss.	1	USA	2		The inclusion criteria were age between 18 and 70 years and a bodymassindex(BMI)between27and30(calculatedasweight in kilograms divided by height in meterssquared) plusanobesity-related disease or a BMI of 30 or higher regardless of comorbidity.11 Exclusion criteria included weight loss in the past month;pregnancy,breastfeeding, or lack of birth control; type 1diabetes mellitus; unstable heart dis…	0	48	16	122	65	57	52	39	2	1	3	LF as control, LC as treatment	47	20	33	15	28	57	2	3	1566	1698	0	SBP, DBP, TG, TC, LDL, HDL, TC-HDL, TG-HDL, CRP, Body weight, Waist circumference,
Zainordin et al., 2021	Safety and efficacy of very low carbohydrate diet in patients with diabetic kidney disease-A randomized controlled trial.	1	Malayasia	2	block randomization, based on HbA1c and gender to ensure equal numbers within both groups, and subsequent sealed envelopes	The inclusion criteria were age 40–75 years old, diagnosis of T2DM of more than 5 years, stable chronic kidney disease defined by the CKD-EPI criteria of stages 2 or 3 [15], of more than 6 months, HbA1c between 7%- 10.5%, motivated to undergo the dietary intervention and able to provide informed consent. Patients were excluded if they had Type 1 diabetes mellitus, frequent hypoglycemia, had persi…	0	12	20	30	16	14	57	31	2	1	2	LP as control, LC as treatment	45	15	30	15	24	43	2	3	790	739	1	SBP, DBP, TG, LDL, HDL, CRP, Body weight, Body fat percent, Waist circumference, Hip circumference, VAT (kg),
Zinn et al., 2017	A 12-week low-carbohydrate, high-fat diet improves metabolic health outcomes over a control diet in a randomised controlled trial with overweight defence force personnel.	1	New Zealand	2	a computer-assisted 1:1 randomisation technique	Participants wereexcluded if they were consuming a diet that contained 250 g orless of carbohydrate and if they had a BMI <25	0	12	41	26	12	14	40	31	2	1	3	Stand. As control, LCHF as treatment	50	20	30	45	20	35	3	1				TG, LDL, HDL, TG-HDL, Body weight, Waist circumference,
										11481
